# Supplementary material for: Integrating genomic prediction into crop DUS testing: new approaches in support of reference collection management and distinctness assessment
Source: Theor Appl Genet. 2026 Mar 12;139(4):93. doi: 10.1007/s00122-026-05198-6 (PMC12982246; doi:10.1007/s00122-026-05198-6)
Supplement: Supplementary file 3 — Supplementary file3 (XLSX 342 KB) [file 122_2026_5198_MOESM3_ESM.xlsx]

## Sheet: diploid
	INVITE ID	year	ploidy	Vegatative growth habit	Intensity of green colour	Plant width	Vegetative growth habit (after vernalization)	Plant height	Intensity of green colour (after vernalization)	Time of inflorescence emergence	Natural height at inflorescence emergence	growth habit at inflorescence emergence	Flag leaf length	Flag leaf width	Flag leaf length/ width ratio	Length of longest stem, inflorescence included	Length of upper internode	Inflorescence length	Number of spikelets	Inflorescence density	Lenght of outer glume on basal spikelet	Length of basal spikelet	Spikelet protuberance	Glume span
1	PRG_032600	2013	4	5.54599	5.97432	1065.63	5.61183	19.0844	6.05181	54.4279	65.455	NA	211.918	57.4033	36.9532	105.683	277.327	273.503	27.2454	10.3271	11.5327	15.6501	NA	NA
2	PRG_032600	2014	4	6.25763	6.41683	840.329	5.89511	17.796	6.30717	55.2667	41.408	5.69729	151.73	65.6261	23.371	87.8352	285.933	255.336	24.9136	10.3101	12.5707	16.4531	NA	NA
3	PRG_032600	2015	4	6.06096	6.64779	1054.81	5.66656	21.9114	6.04087	52.8474	50.4703	5.08812	149.28	54.0259	27.7086	96.3109	303.603	257.333	23.8026	10.8317	14.3592	11.2122	NA	NA
4	PRG_032600	2016	4	5.87398	5.42763	1085.39	5.90672	27.9471	5.33836	54.2689	55.6153	5.24108	172.037	57.1764	29.9722	92.1015	252.99	248.09	24.5804	10.1754	10.2701	13.2932	3.02051	1.30374
5	PRG_032600	2017	4	6.07624	NA	636.322	5.73333	18.8299	6.24373	51.4986	46.9823	5.24515	153.454	51.3322	29.9844	78.1061	249.334	219.984	23.2867	9.56278	10.0493	12.7892	2.7227	1.25836
6	PRG_032600	2018	4	5.60625	6.36839	1452.41	5.63561	25.3362	5.98402	56.6293	65.8894	5.68355	188.822	64.8457	29.0937	90.546	250.024	239.367	25.3318	9.54669	10.8068	14.3303	3.45812	1.3271
7	PRG_032600	2019	4	6.06906	6.32383	1207.94	5.6742	22.0806	5.97464	55.1642	58.0045	4.98195	141.179	53.1713	26.7458	86.6191	278.292	217.975	24.6945	8.89018	10.4836	13.2942	2.82478	1.29257
8	PRG_040C74	2017	4	5.19973	NA	609.01	4.73333	27.3404	5.26985	37.859	59.4594	4.56522	185.731	65.2475	29.0353	86.2445	281.544	216.247	19.0072	11.4558	11.5286	17.7402	6.22266	1.57268
9	PRG_040C74	2019	4	5.67479	5.34213	1182.25	5.44912	36.8275	5.28854	31.2002	63.4114	4.96945	176.894	68.58	25.8474	100.447	241.62	236.464	25.565	9.40528	12.3086	16.9246	4.59832	1.38141
10	PRG_041EDA	2018	4	6.31686	5.66275	1550.14	5.95548	24.0539	6.01125	61.5556	60.5407	5.71109	191.803	58.5625	32.3332	87.0556	266.605	247.343	24.2259	10.2493	11.6864	15.271	3.5334	1.30296
11	PRG_041EDA	2019	4	6.09767	6.00298	986.823	5.59119	17.4554	6.34105	62.1211	51.0355	5.69501	138.781	52.991	26.4236	82.7039	280.676	224.297	24.0449	9.43807	11.3573	13.4493	2.09741	1.20256
12	PRG_04EFEB	2018	4	5.92584	4.99685	1738.98	4.87629	33.9574	4.98552	35.6757	62.8853	5.05315	175.515	70.0243	25.1898	101.449	257.215	233.535	23.021	10.3024	12.9873	17.349	4.55529	1.3764
13	PRG_04EFEB	2019	4	5.83391	5.29011	1725.96	5.95806	29.3468	5.29525	33.5394	58.2468	4.99596	156.874	65.3759	24.1096	92.0596	251.646	235.008	24.5405	9.61854	12.2212	15.8715	3.64432	1.30879
14	PRG_05ED2E	2015	4	6.54912	5.36017	1261.43	6.24859	18.7332	5.99517	57.7926	52.224	5.13751	161.284	57.1121	28.5134	96.7709	335.482	255.204	25.017	10.4297	15.4619	11.8681	NA	NA
15	PRG_05ED2E	2017	4	5.91188	NA	708.305	6.0022	17.8269	5.6675	54.1454	41.6953	5.90838	156.349	51.7326	30.4354	76.942	291.78	232.877	23.491	9.96846	11.0419	14.692	3.65503	1.33982
16	PRG_05ED2E	2019	4	6.01884	4.98133	1372.48	6.26365	19.6782	5.97302	58.4526	50.7783	5.97601	149.677	57.67	26.1778	79.8907	271.625	197.858	24.3451	8.29185	10.0039	13.2883	3.25445	1.32808
17	PRG_064E8D	2019	4	5.8342	6.67779	1190.48	5.31443	22.6209	6.6829	47.0657	54.4171	5.06082	146.006	56.3106	26.1726	80.9281	247.671	203.387	22.8485	9.15025	10.3868	12.9998	2.65901	1.25387
18	PRG_071EB4	2013	4	5.84107	6.27599	1226.78	5.89214	18.4843	6.0531	52.3029	68.6917	NA	236.178	65.3954	36.3721	112.765	283.089	300.66	27.4889	11.1168	13.0046	16.7987	NA	NA
19	PRG_071EB4	2014	4	6.05486	6.0139	923.092	5.86709	18.196	6.74879	55.7114	47.4487	4.85737	165.539	62.6586	26.7678	94.2682	284.355	259.393	24.8721	10.4859	11.8406	15.6335	NA	NA
20	PRG_071EB4	2016	4	6.05703	6.33882	1160.11	6.01805	27.0443	6.32034	54.8814	62.4267	4.95444	183.036	61.8702	30.8023	97.0606	280.406	271.29	25.8672	10.5106	11.0353	15.3593	4.34125	1.38952
21	PRG_071EB4	2017	4	6.31552	NA	678.973	6.06392	17.6719	5.75109	53.3295	48.3406	5.29723	160.415	57.6018	28.1748	82.5654	293.274	251.465	24.1321	10.4692	11.0736	14.4337	3.35388	1.31546
22	PRG_071EB4	2019	4	5.80479	6.02151	1354.37	5.80098	22.0005	6.01974	54.6011	64.1192	5.02296	167.329	59.585	28.3978	91.1402	268.5	241.983	25.6255	9.53535	10.1869	13.0789	2.86595	1.28738
23	PRG_09868E	2016	4	5.63245	6.38864	1049.57	5.74792	23.3905	5.83336	58.1164	56.3109	5.03791	182.212	55.4743	33.3355	92.4003	292.083	239.612	23.6854	10.2319	10.8392	14.3135	3.47415	1.33286
24	PRG_09868E	2017	4	5.58862	NA	505.993	5.56667	21.3851	6.27665	57.2336	41.7824	4.96152	140.526	55.6049	25.5847	71.7656	271.612	203.089	22.9421	8.90142	10.3939	12.3709	1.97208	1.19495
25	PRG_09868E	2018	4	5.77021	6.17493	1449.04	5.56273	27.3368	5.97614	60.3227	70.5947	5.29954	195.05	64.4295	30.6879	97.3308	292.482	248.127	25.3154	9.91144	11.1056	15.536	4.46105	1.40449
26	PRG_09A046	2014	4	5.81592	6.05376	634.754	5.42435	20.2254	6.27953	55.4214	44.8284	4.91698	153.64	63.0866	25.1474	87.5876	301.558	243.161	23.8389	10.2335	11.6825	15.602	NA	NA
27	PRG_09A046	2015	4	5.95811	6.00513	1032.65	5.36727	22.5941	6.06909	53.6025	56.283	4.6199	179.375	60.7572	29.7139	101.252	310.138	267.654	24.4523	10.993	15.3525	11.4489	NA	NA
28	PRG_09A046	2017	4	5.71889	NA	568.608	5.56667	18.4373	6.74721	50.4526	43.0789	5.41959	164.61	54.7611	30.5352	74.4181	264.778	226.015	21.9915	10.4771	11.0205	13.9527	2.92519	1.2778
29	PRG_09A046	2019	4	5.97112	6.35962	1168.41	5.63017	23.6401	6.32605	55.7648	62.9076	5.12118	164.205	57.5305	28.5695	90.95	292.412	235.525	25.0647	9.50894	11.199	14.4238	3.23141	1.2871
30	PRG_0AA27A	2014	4	6.07306	6.28657	779.563	5.68991	20.2718	6.13193	56.9333	38.5104	5.71108	161.134	63.1334	25.8574	82.2622	292.09	243.182	22.1804	11.0714	12.699	16.3117	NA	NA
31	PRG_0AA27A	2015	4	6.01402	5.8313	977.585	5.45231	22.3879	5.87178	56.5548	50.264	5.05724	163.545	56.4533	29.5325	94.2867	328.392	275.122	23.4012	11.8104	15.5381	12.1822	NA	NA
32	PRG_0AA27A	2016	4	6.13691	5.51365	1069.09	6.05182	27.1205	5.97644	55.8755	56.9868	5.23915	188.203	58.0103	33.0049	88.8884	281.991	244.635	23.0693	10.7164	10.776	14.5434	3.77337	1.37095
33	PRG_0AEA0F	2018	4	5.92943	6.9891	1447.25	5.80066	26.4947	6.69864	60.6935	72.4433	5.36529	201.11	62.8875	32.0235	94.8031	258.868	242.722	24.3548	10.0913	11.5279	15.0345	3.52029	1.30089
34	PRG_0AEA0F	2019	4	5.84456	6.35879	966.555	5.74614	20.2195	6.34497	57.9781	53.4736	5.68523	146.379	56.6888	26.1937	83.2008	266.542	195.392	22.2111	8.85223	9.84487	12.439	2.60666	1.26901
35	PRG_0BEBD6	2017	4	5.58333	NA	552.108	5.96502	18.0226	6.30855	59.8678	34.5394	5.77332	119.368	50.7119	23.6101	63.0224	254.583	206.16	23.3702	8.85563	12.7587	13.9449	1.20021	1.09802
36	PRG_0BEBD6	2019	4	5.86246	6.97948	990.044	5.5319	20.3293	6.66213	62.5738	51.0853	5.92491	127.645	50.4882	25.4683	79.8506	265.58	196.315	24.1777	8.16152	10.8483	12.4362	1.58491	1.14361
37	PRG_0CB4F6	2014	4	NA	NA	NA	NA	NA	NA	NA	NA	NA	NA	NA	NA	NA	NA	NA	NA	NA	NA	NA	NA	NA
38	PRG_0CB4F6	2015	4	6.41498	6.57896	1548.65	5.43205	24.2477	4.29038	32.4056	57.021	5.43487	177.241	59.8857	29.9474	87.2918	291.724	247.194	21.4792	11.5742	NA	10.8771	NA	NA
39	PRG_0CB4F6	2017	4	5.819	NA	818.258	5.4	21.5896	4.97498	32.6453	46.6256	4.57859	174.926	60.0024	29.6097	79.1496	259.246	230.544	19.5922	11.8247	12.5525	15.2359	2.6704	1.24794
40	PRG_0CB4F6	2019	4	6.08914	6.67672	1379.34	6.14727	24.7664	5.33402	22.8659	NA	5.05176	144.773	62.0548	23.3016	85.0215	245.204	238.75	24.1036	9.90029	11.2207	14.6743	3.44596	1.30777
41	PRG_0D29A1	2009	4	NA	NA	NA	NA	NA	NA	66.63	NA	NA	192	56.42	34.69	96.6	243.6	244.3	22.65	10.93	NA	NA	NA	NA
42	PRG_0D29A1	2013	4	5.97788	6.28897	1091.61	5.74808	20.0953	5.90989	61.3049	63.6543	NA	217.248	57.8397	38.0066	99.1966	311.251	259.607	24.3109	10.8179	12.6651	16.6201	NA	NA
43	PRG_0D29A1	2014	4	6.20102	6.21033	778.185	5.80832	17.9758	6.31071	61.2333	41.1749	5.409	145.808	51.5511	28.2237	86.4619	320.374	225.323	21.6998	10.5918	11.669	13.8081	NA	NA
44	PRG_0D29A1	2015	4	6.30594	6.40283	1157.39	5.81622	20.4128	6.04614	58.4606	49.3863	5.42677	152.569	54.044	28.1894	90.9906	331.03	251.626	22.7636	11.1703	14.9271	12.5855	NA	NA
45	PRG_0D29A1	2016	4	5.72154	5.68078	1068.51	5.97147	24.5745	6.33192	59.1438	54.4962	5.4743	162.651	50.416	32.6054	88.227	274.828	228.832	23.1477	9.92381	12.1251	15.1318	2.99935	1.25895
46	PRG_0D29A1	2017	4	5.78142	NA	511.068	5.8	20.0371	6.34296	57.427	36.9707	5.11556	135.655	53.3464	25.2653	67.1258	257.051	210.936	22.5098	9.43416	10.6587	12.9101	2.24313	1.25185
47	PRG_0D29A1	2018	4	5.8089	5.70578	1443.9	5.92167	24.3091	6.35593	61.9864	65.5372	5.77285	172.598	56.4107	30.8812	86.267	284.037	239.314	23.3289	10.2499	12.4115	15.5159	3.03833	1.24795
48	PRG_0D29A1	2019	4	5.87043	6.65485	1047.83	5.96706	22.2587	5.96699	61.7859	53.0784	5.57211	138.567	50.944	27.8716	82.0079	262.716	189.306	22.9068	8.34986	11.112	12.8863	1.81427	1.15787
49	PRG_0DAA0C	2012	4	5.27876	4.98198	NA	NA	NA	5.69056	68.6395	NA	NA	174.95	55.4584	31.8049	98.0606	264.634	229.851	20.7996	11.2434	11.9264	15.6558	NA	NA
50	PRG_0DAA0C	2017	4	5.67668	NA	570.757	5.6	20.1938	5.96085	54.0689	51.6622	5.41086	147.725	53.2921	28.1391	84.7306	264.446	221.876	24.2234	9.20593	10.1891	12.998	2.81328	1.26931
51	PRG_0DAA0C	2018	4	5.56513	6.01407	1104.37	5.10108	30.1097	6.71278	57.4974	70.061	5.0996	159.876	62.2408	25.7473	95.9184	260.381	228.175	24.4312	9.46303	9.99508	14.1085	4.10894	1.41759
52	PRG_0F1FEC	2015	4	6.09628	6.29458	1077.37	5.64333	21.5544	6.04694	59.767	52.6948	5.24032	152.865	53.6635	28.8445	94.6409	341.452	260.089	23.7648	11.0005	16.0693	12.2386	NA	NA
53	PRG_0F1FEC	2017	4	5.80318	NA	629.168	5.76667	20.4069	5.34855	57.9289	36.8138	5.715	123.972	51.109	24.145	67.329	254.671	190.027	20.4831	9.28802	9.70239	12.1665	2.46167	1.25323
54	PRG_0F1FEC	2019	4	5.76087	5.95161	1142.18	5.7151	26.836	5.97783	60.3889	57.2061	5.50044	150.316	55.3213	27.5132	84.0748	269.536	206.835	22.6903	9.17078	9.7268	13.3996	3.68821	1.37823
55	PRG_0F755E	2012	4	5.99792	6.28905	NA	NA	NA	5.7107	69.5016	NA	NA	197.096	58.0398	34.4434	95.8813	241.489	237.702	21.3815	11.1779	10.8306	13.7539	NA	NA
56	PRG_0F755E	2016	4	5.93116	5.69136	920.953	5.985	22.6788	5.65896	58.6142	52.6988	5.23589	164.106	56.1999	29.2341	85.1494	274.52	206.541	20.8688	9.9	9.52846	12.5119	2.96666	1.3199
57	PRG_0F755E	2018	4	6.03231	6.3409	1461.95	5.78299	25.3337	6.35346	62.5401	67.3279	5.66184	184.925	60.1163	31.071	93.7834	273.772	230.351	23.2881	10.0163	10.1152	13.9044	3.8428	1.39806
58	PRG_0F755E	2019	4	6.17555	6.32153	1010.79	5.72387	22.2319	5.97248	58.4236	50.7406	5.39098	141.025	52.3766	26.9453	79.6559	268.415	195.223	20.6696	9.3752	10.5406	12.6296	2.06885	1.19167
59	PRG_10F9ED	2010	4	NA	NA	NA	NA	NA	NA	31.47	NA	NA	136.9	55.25	24.65	78.56	267.5	213.5	18.95	11.3	NA	NA	NA	NA
60	PRG_10F9ED	2013	4	5.12824	6.61365	999.173	5.01323	21.7035	6.34221	27.3204	52.9926	NA	190.156	59.0145	32.4875	95.9654	274.836	274.758	22.5108	12.4374	12.6371	15.7481	NA	NA
61	PRG_10F9ED	2014	4	6.20863	6.67489	660.555	5.50833	20.9664	5.39614	35.3333	45.7432	4.9134	150.645	62.163	24.0502	90.6738	303.162	250.068	20.8224	12.1852	12.5993	16.9387	NA	NA
62	PRG_10F9ED	2016	4	5.84557	6.64618	1051.98	5.08552	31.3881	5.69026	34.7233	51.9072	5.33092	152.6	63.8412	23.743	83.2096	287.507	250.651	20.2365	12.5256	13.348	16.7432	3.39238	1.27404
63	PRG_10F9ED	2018	4	6.33219	7.0091	1452.76	4.9259	29.9814	5.61496	30.4233	55.0651	5.19641	156.84	60.3926	26.3877	91.1916	275.16	283.079	24.3052	11.6657	13.2807	16.6225	3.33693	1.26157
64	PRG_137F05	2013	4	5.77212	6.10878	1141.48	6.01891	18.3202	6.39761	66.6156	63.1677	NA	241.728	59.4569	41.2239	97.9942	228.618	293.973	24.6213	11.9347	11.7309	16.6852	NA	NA
65	PRG_137F05	2014	4	5.76704	5.91377	916.11	5.87775	19.588	6.33409	66.7333	43.6548	6.36162	175.67	62.6998	28.4407	70.925	221.131	284.832	25.648	11.1034	14.4059	18.4246	NA	NA
66	PRG_137F05	2016	4	5.90315	5.96159	1085.89	6.39559	25.062	6.41046	63.2165	57.7323	5.56266	198.947	62.5083	32.2475	90.2063	268.631	254.141	24.8971	10.3294	12.3252	16.5643	4.23703	1.35435
67	PRG_137F05	2017	4	5.83603	NA	634.43	5.7	16.9584	6.31211	62.4488	37.4784	6.49005	139.602	51.2058	27.9804	65.8886	249.773	225.703	23.7326	9.57873	12.4259	14.5203	2.08222	1.17348
68	PRG_137F05	2019	4	6.0578	6.33014	1269.96	5.33086	21.3316	5.97174	63.711	55.6017	5.81865	154.256	51.6952	30.1341	84.0872	269.355	228.876	24.3919	9.38311	11.7591	14.4271	2.66564	1.2129
69	PRG_161246	2017	4	5.82238	NA	651.616	5.75	18.7094	5.44238	53.7475	44.747	5.65975	162.926	57.8999	28.893	78.7088	258.14	232.48	24.1279	9.67448	10.1485	13.5363	3.39976	1.347
70	PRG_161246	2018	4	5.97637	5.85303	1649.04	5.9389	27.9763	6.22315	58.8133	68.344	5.57621	197.381	64.0541	30.9704	92.0249	241.581	245.623	24.8337	9.94719	9.93717	13.7062	3.7713	1.39256
71	PRG_161246	2019	4	5.72724	5.99109	1343.86	5.49057	25.7874	5.84664	55.2174	59.337	5.23203	167.834	61.2371	27.6228	87.6171	243.074	227.257	26.4296	8.72796	9.943	12.8061	2.88693	1.28336
72	PRG_1730DD	2017	4	5.92042	NA	541.57	5.7595	18.5325	6.3841	57.9603	34.525	5.8831	128.258	54.1967	23.6946	60.8913	262.74	210.683	23.3978	9.08654	11.0682	12.8053	1.73628	1.15741
73	PRG_1730DD	2019	4	5.86455	6.6679	945.392	5.6184	22.398	6.33537	59.8531	55.0283	5.59965	156.956	54.2707	29.94	81.4586	282.754	225.742	24.7476	9.19324	10.9197	13.6988	2.78244	1.25963
74	PRG_17ECE9	2018	4	5.94874	5.66767	1470.79	6.15755	24.2412	6.03205	60.1313	68.3037	5.73423	185.959	57.7706	32.3809	94.7455	283.413	251.982	24.4231	10.4351	9.74988	13.3428	3.55607	1.37139
75	PRG_1932BD	2017	4	5.87145	NA	516.036	5.83111	18.5295	5.94362	57.7256	37.914	5.29317	162.608	57.2969	28.6832	62.8168	254.519	198.393	24.1494	8.27187	10.6294	12.5412	1.91395	1.18371
76	PRG_1932BD	2018	4	6.33702	6.82394	1513.53	6.24325	21.8877	6.28443	62.5596	62.775	5.6854	214.513	65.7642	33.0823	81.3313	284.616	228.16	23.8538	9.62821	11.499	15.1941	3.70151	1.3282
77	PRG_1932BD	2019	4	6.2366	6.32664	984.839	5.90433	19.7641	5.80133	61.7764	51.2364	5.57319	162.909	56.7133	28.8604	76.1544	272.807	186.674	23.0741	8.18348	10.4752	12.1631	1.69362	1.16129
78	PRG_1B443A	2008	4	NA	NA	NA	NA	NA	NA	52.93	NA	NA	174.7	52.36	33.69	92.1	231	233.2	21.7	10.96	NA	NA	NA	NA
79	PRG_1B443A	2013	4	6.05987	6.63721	1132.26	5.90072	18.0801	6.62658	52.2577	67.2176	NA	198.033	51.7994	38.5261	103.898	278.064	276.752	25.6193	10.9363	11.9149	16.9095	NA	NA
80	PRG_1B443A	2014	4	6.43213	6.58303	846.189	6.06004	19.7873	6.32414	54.3333	43.9343	5.03612	168.393	60.3827	28.2339	88.5547	288.337	235.703	21.8146	10.853	12.2929	15.6176	NA	NA
81	PRG_1B443A	2016	4	5.88301	6.4289	1091.52	5.78496	27.8841	6.00685	55.4177	64.6553	5.45687	194.573	52.5671	37.8646	90.9138	237.304	232.688	24.5477	9.49511	10.7879	14.7983	4.00889	1.37748
82	PRG_1B443A	2018	4	5.74393	6.31658	1368.26	5.61491	26.2095	6.54664	55.9299	65.1782	5.20516	161.512	53.6436	30.4698	84.9993	245.056	236.153	24.9697	9.5227	10.8509	14.9756	4.16646	1.40534
83	PRG_1DA076	2015	4	6.58951	6.37302	1274.3	5.40908	23.8827	5.96455	45.6159	50.4925	4.66672	185.272	63.4388	29.149	103.167	333.101	283.238	24.2648	11.8545	17.782	12.6332	NA	NA
84	PRG_1DA076	2018	4	6.08228	5.66211	1601	5.27595	30.2676	5.61639	46.8302	60.7333	5.016	165.311	63.999	25.8553	93.632	236.038	245.69	25.1997	9.91219	12.0153	15.9068	3.83815	1.32413
85	PRG_1E94A9	2018	4	6.21114	6.3381	1604.06	5.65411	23.5294	6.33281	51.873	64.3082	5.32904	171.906	60.6194	28.7897	90.9006	251.905	261.121	22.9711	11.3051	11.0128	13.8314	2.80928	1.27018
86	PRG_1E94A9	2019	4	5.85643	6.03207	1212.21	5.74823	21.9068	6.32185	50.2322	60.151	5.2325	166.333	56.6714	29.1171	87.1068	252.827	220.136	22.2512	9.91191	9.97475	11.8651	1.87582	1.19475
87	PRG_1F6C0B	2012	4	5.90094	6.31187	NA	NA	NA	4.84347	71.4818	NA	NA	206.518	56.0141	37.671	99.0959	272.937	252.972	21.1744	12.0122	11.1379	15.4542	NA	NA
88	PRG_1F6C0B	2014	4	5.94276	6.0193	893.301	5.99447	19.4633	5.74827	61.6667	42.1189	5.80422	170.257	61.5085	28.0706	83.9173	253.561	265.478	24.3095	10.9871	12.8618	16.601	NA	NA
89	PRG_1F6C0B	2017	4	5.67396	NA	599.914	5.86667	17.452	6.08515	57.2837	44.608	5.65438	155.385	51.325	30.5246	81.3276	289.397	222.46	22.6029	9.95764	10.7709	12.9291	2.14475	1.20503
90	PRG_1F6C0B	2019	4	5.75616	5.66549	1278.82	5.55662	22.2008	6.31877	60.6567	56.5692	5.46768	153.631	54.4258	28.118	86.8173	268.81	216.682	25.4878	8.65275	10.5113	13.5392	2.99505	1.28219
91	PRG_20CBE4	2014	4	5.56274	6.51585	772.331	5.69802	18.1968	5.99774	66.8148	39.5904	5.84775	141.329	54.8642	26.0591	81.1371	299.422	215.499	22.3583	9.67129	11.7137	14.1517	NA	NA
92	PRG_20CBE4	2017	4	NA	NA	NA	NA	NA	NA	NA	NA	NA	NA	NA	NA	NA	NA	NA	NA	NA	NA	NA	NA	NA
93	PRG_20CBE4	2019	4	5.96709	6.00356	1125.23	6.06046	19.9096	5.69143	63.4068	51.3652	6.15503	121.663	50.8346	24.006	76.5327	245.773	183.781	22.6803	8.15804	10.2411	12.3339	2.06927	1.22211
94	PRG_20F416	2012	4	5.6054	6.72824	NA	NA	NA	5.29646	70.8152	NA	NA	205.081	57.1515	36.6894	94.5993	272.127	242.634	20.3748	12.008	11.3134	14.9759	NA	NA
95	PRG_20F416	2014	4	6.04931	6.19163	1000.67	6.04024	20.1819	6.0313	61.4	42.9442	6.27523	174.267	65.8701	26.6098	85.2795	240.572	253.667	22.9935	11.1072	11.8552	15.5369	NA	NA
96	PRG_20F416	2017	4	5.81631	NA	614.988	5.82087	16.6164	6.32581	57.526	39.0126	5.98172	135.953	54.6323	25.2225	75.4087	276.204	214.257	22.6055	9.495	10.571	12.8856	2.31611	1.23472
97	PRG_20F416	2019	4	5.74049	5.29708	1320.91	5.58358	21.0095	5.6864	60.4378	52.5764	5.78999	143.204	54.7512	26.3192	84.163	286.318	207.626	23.0163	9.07834	10.3866	12.5275	2.18465	1.21296
98	PRG_22651F	2019	4	5.60061	6.33452	952.806	5.40408	26.2483	5.67593	63.299	67.0181	4.9301	160.737	55.1735	29.2923	87.4482	243.88	214.131	23.5893	9.13043	10.6446	13.3009	2.63905	1.24715
99	PRG_2293B0	2007	4	NA	NA	NA	NA	NA	NA	56.56	NA	NA	150.2	55.08	27.32	92.8	235.1	236.7	25.04	9.52	NA	NA	NA	NA
100	PRG_2293B0	2008	4	NA	NA	NA	NA	NA	NA	57.98	NA	NA	195.8	57.43	34.25	99.3	259.4	255.2	24.46	10.59	NA	NA	NA	NA
101	PRG_2293B0	2010	4	NA	NA	NA	NA	NA	NA	55.21	NA	NA	107.8	50.34	21.48	82.07	294.5	205.7	21.26	9.71	NA	NA	NA	NA
102	PRG_2293B0	2011	4	5.192	5.896	NA	5.261	NA	NA	62.32	37.05	NA	162.7	55.02	29.61	86.32	291.5	219.1	21.35	10.35	11.52	14.47	NA	NA
103	PRG_2293B0	2013	4	5.28131	5.87331	1078.88	5.44718	21.9762	6.64022	58.7303	66.9306	NA	225.466	58.2868	39.2195	104.447	288.987	275.686	24.2046	11.5223	11.2226	15.1964	NA	NA
104	PRG_2293B0	2014	4	5.84866	6.10015	707.301	5.73534	17.7169	6.32803	60.1333	40.3484	5.09863	151.546	54.0576	28.2295	91.3058	305.482	236.516	24.3132	9.74515	11.4678	14.336	NA	NA
105	PRG_2293B0	2015	4	6.32121	6.34613	1186.16	5.77738	22.7126	6.04216	58.2269	54.7791	5.34762	137.733	51.202	26.6283	99.1923	310.358	262.603	25.1037	10.4362	15.6114	12.5191	NA	NA
106	PRG_2293B0	2016	4	5.86368	5.94611	1118.46	6.40536	21.8639	5.67667	55.8178	55.765	5.80281	167.715	55.8148	30.9491	91.756	306.655	253.13	24.7866	10.3101	11.6972	14.8163	3.11239	1.27885
107	PRG_2293B0	2017	4	5.99481	NA	607.882	6.1	20.1601	6.04709	57.2934	39.2767	5.61818	131.754	54.7084	24.0394	68.2417	260.599	209.321	23.7028	8.82476	10.8811	13.2815	2.4065	1.22038
108	PRG_2293B0	2018	4	5.68212	7.00131	1576.22	5.67286	26.9823	5.35386	60.1062	69.2532	5.72354	175.562	62.2586	28.4101	94.813	270.218	240.538	25.619	9.40016	11.1176	14.4813	3.37403	1.311
109	PRG_2293B0	2019	4	5.99499	6.33764	1134.73	5.9032	22.6722	6.00109	59.8006	55.3292	5.72218	137.474	51.5843	26.7324	84.3075	270.755	212.216	25.0559	8.57015	10.2967	12.6386	2.32419	1.23466
110	PRG_22B037	2016	4	5.92439	5.49587	1226.29	5.62506	30.0525	5.16532	46.8678	50.6959	5.44771	159.417	61.4812	26.187	87.5108	271.438	248.001	21.2534	11.7924	11.4076	17.5196	6.11482	1.55448
111	PRG_22B037	2017	4	5.77904	NA	675.852	5.39289	21.5946	5.4072	44.9499	49.8415	4.93206	157.311	55.0638	28.8338	78.2135	259.79	221.421	19.7094	11.3852	11.5122	16.8939	5.36438	1.48805
112	PRG_22B037	2018	4	6.06294	5.6559	1622.64	5.48536	29.6851	6.05228	44.9989	58.1636	5.3059	155.085	63.378	24.7956	92.0639	260.806	254.94	23.3656	10.9537	12.3447	17.425	5.05657	1.42752
113	PRG_22C314	2016	4	5.98	6.33	1125	5.76	24.25	5.15	53.15	56.78	4.69	179	54.62	32.96	89.3	275.8	258.4	24.26	10.68	10.96	16.12	5.15	1.48
114	PRG_22C314	2017	4	5.72	NA	586	5.5	22.42	5.32	51.7	48.28	4.61	141.7	53.15	26.89	73.4	256.3	227.5	21.52	10.6	9.66	13.6	3.95	1.43
115	PRG_22C314	2018	4	6.09	6.34	1620	4.99	25.55	6.72	55.43	72.31	5.19	198.2	65.61	30.64	91.1	240.8	255.3	24.53	10.53	10.92	16.56	5.68	1.54
116	PRG_247F5F	2007	4	NA	NA	NA	NA	NA	NA	NA	NA	NA	NA	NA	NA	NA	270.6	228.5	20.68	11.15	NA	NA	NA	NA
117	PRG_247F5F	2012	4	6.04771	6.43202	NA	NA	NA	5.76649	70.0652	NA	NA	200.041	53.878	37.2219	87.4278	229.406	234.194	21.486	10.9333	10.0246	13.81	NA	NA
118	PRG_247F5F	2013	4	5.75587	6.36437	1134.67	6.00829	16.8362	6.33792	59.1201	61.2691	NA	215.446	55.7422	39.0575	96.7708	269.774	261.057	24.0769	11.2031	11.2228	15.7521	NA	NA
119	PRG_247F5F	2014	4	6.05921	6.59263	815.633	6.01165	18.5843	7.01523	62.3333	44.5061	5.50164	158.933	59.0569	27.1612	75.4009	227.276	222.712	23.9982	9.3856	10.7913	15.3598	NA	NA
120	PRG_247F5F	2015	4	5.67818	6.72912	1150.23	5.99461	20.822	6.61888	57.5869	54.0421	4.97332	154.173	52.8641	29.2359	91.0554	291.892	254.018	23.8927	10.6777	14.5491	10.1172	NA	NA
121	PRG_247F5F	2016	4	5.81287	6.04545	1151.19	6.34643	23.3669	6.60982	57.8305	58.7149	5.37408	184.728	55.9818	33.5442	88.1491	247.713	237.94	23.6061	10.1839	9.704	13.6434	3.95372	1.39785
122	PRG_247F5F	2017	4	5.80462	NA	577.718	6	14.8715	6.62218	56.6114	40.4293	5.80083	140.362	51.047	27.8282	68.7669	226.95	206.966	22.1911	9.44575	9.90575	12.6503	2.64265	1.26728
123	PRG_247F5F	2018	4	5.6193	6.01873	1511.17	6.16749	23.0605	5.96646	60.7459	62.2992	5.8464	181.53	58.2824	31.2017	84.5733	255.212	234.139	22.2852	10.6015	9.46243	13.4765	3.99333	1.44386
124	PRG_247F5F	2019	4	5.74331	6.33799	1266.22	5.98906	20.29	5.31874	60.7346	55.083	5.60643	147.064	50.873	29.3554	80.4256	281.85	210.919	24.3883	8.75154	9.63156	12.5007	2.88558	1.31814
125	PRG_26BD6C	2007	4	NA	NA	NA	NA	NA	NA	NA	NA	NA	NA	NA	NA	NA	245.2	255.3	24.58	10.48	NA	NA	NA	NA
126	PRG_26BD6C	2012	4	5.74257	6.26217	NA	NA	NA	5.90231	65.6565	NA	NA	173.35	52.5536	33.6206	98.6392	251.228	261.031	21.0123	12.5518	11.8183	15.8999	NA	NA
127	PRG_26BD6C	2013	4	5.52449	6.86696	1228.8	5.57719	20.9749	5.9328	51.0003	66.2085	NA	235.308	60.0199	39.4725	105.467	269.215	287.172	25.4205	11.5264	11.3309	16.9408	NA	NA
128	PRG_26BD6C	2014	4	5.82462	6.695	813.769	5.72262	21.1107	6.36083	55.3684	45.0621	5.51984	171.67	62.6726	28.0308	88.5886	275.821	256.206	23.5908	11.0499	11.8371	16.6472	NA	NA
129	PRG_26BD6C	2015	4	6.20768	6.95515	1275.75	5.87759	21.8134	6.5765	52.3818	54.7443	5.05052	162.522	53.1119	30.9538	98.47	330.537	288.499	24.5066	11.9219	16.8996	11.4966	NA	NA
130	PRG_26BD6C	2016	4	5.60321	5.5692	1185.02	5.67013	27.8385	5.67589	54.6067	61.1762	5.08442	196.633	57.916	34.3969	95.6525	278.695	260.797	23.704	11.0669	10.2575	14.6508	4.37903	1.42261
131	PRG_26BD6C	2017	4	5.87563	NA	628.177	5.66667	18.7652	6.62769	52.2019	47.3299	5.34083	158.24	53.2988	29.8014	78.9846	281.326	237.308	21.8321	11.017	10.0877	14.4567	4.35634	1.44197
132	PRG_26BD6C	2018	4	6.0457	5.99509	1495.9	5.3748	25.7376	5.95926	56.4519	73.1679	5.46113	187.325	62.7467	30.1832	93.8109	256.18	266.631	24.6357	11.0235	11.6817	17.611	5.99252	1.5441
133	PRG_26BD6C	2019	4	5.89727	5.9776	1331.38	5.46768	21.459	6.34341	53.8866	64.4986	4.96669	159.893	55.7901	28.6515	91.3225	251.653	245.533	24.0709	10.2462	9.81881	13.7164	3.92292	1.40121
134	PRG_285C79	2009	4	NA	NA	NA	NA	NA	NA	52.15	NA	NA	156.3	60.05	26.24	103.1	268.8	269.4	21.84	12.49	NA	NA	NA	NA
135	PRG_285C79	2016	4	6.28069	5.35417	1206.56	5.85104	27.8888	5.91006	54.3846	64.6077	5.12038	202.945	63.6927	32.2269	100.223	267.093	277.987	25.0728	11.097	10.6134	15.0769	4.46643	1.41089
136	PRG_285C79	2018	4	5.69325	5.99644	1639.76	5.61546	27.5582	6.42162	56.1519	72.1085	5.2348	194.831	66.0137	29.6269	98.8634	259.842	261.396	25.3003	10.4039	10.7358	14.2602	3.48074	1.341
137	PRG_28647F	2007	4	NA	NA	NA	NA	NA	NA	51.42	NA	NA	160.8	55.55	29.13	91.2	257.1	209.1	22.63	9.31	NA	NA	NA	NA
138	PRG_28647F	2008	4	NA	NA	NA	NA	NA	NA	52.1	NA	NA	181.1	56.54	32.43	90.9	251.2	227.7	21.26	10.82	NA	NA	NA	NA
139	PRG_28647F	2015	4	6.59131	5.55102	1272.39	6.23303	21.403	5.9569	51.6351	49.3484	5.52266	171.913	57.241	30.7774	95.782	341.478	255.504	23.8727	10.8197	15.3502	12.4028	NA	NA
140	PRG_28647F	2018	4	6.13433	5.34459	1571.29	6.02799	22.8261	5.37555	55.8709	60.7271	5.96174	180.685	55.7469	32.3387	85.0893	271.997	217.895	23.0604	9.51683	11.3306	13.9862	2.71453	1.25513
141	PRG_2933EA	2007	4	NA	NA	NA	NA	NA	NA	54.18	NA	NA	149.1	53.52	27.77	93.9	225	219.7	23.83	9.28	NA	NA	NA	NA
142	PRG_2933EA	2008	4	NA	NA	NA	NA	NA	NA	54.54	NA	NA	200.5	60.01	33.74	93.5	228.3	239.1	22.38	10.66	NA	NA	NA	NA
143	PRG_2933EA	2010	4	NA	NA	NA	NA	NA	NA	49.91	NA	NA	114.5	51.65	22.21	79.99	289.4	210.8	20.95	10.15	NA	NA	NA	NA
144	PRG_2933EA	2013	4	5.41273	6.33694	1112.31	5.65849	19.0688	6.58278	53.9329	63.172	NA	211.336	57.7622	36.818	105.208	282.488	277.796	23.8501	11.8332	10.9112	15.4109	NA	NA
145	PRG_2933EA	2014	4	6.11845	6.25634	845.941	5.72707	18.8451	6.25269	57.1751	43.314	5.43027	158.423	61.0882	26.1697	88.8788	289.595	238.136	23.652	10.1715	10.2655	13.5209	NA	NA
146	PRG_2933EA	2016	4	5.77869	6.59629	1095.46	5.93159	25.7397	6.12435	56.0941	54.8308	4.76484	192.14	57.1384	34.4845	91.0602	248.621	226.536	23.1677	9.89488	9.229	11.9189	2.67804	1.30267
147	PRG_2933EA	2018	4	6.02336	6.3267	1539.81	5.96299	23.708	6.70088	60.3008	67.6448	5.38896	180.431	61.7946	29.4709	90.3616	276.445	238.298	23.8354	10.141	10.1868	13.7125	3.48197	1.34045
148	PRG_29DBF3	2013	4	5.14476	5.63633	1032.62	5.2755	20.1503	5.66241	40.3726	56.6619	NA	194.035	54.5099	35.7437	97.9652	293.293	280.607	22.2649	12.6996	11.3001	15.5322	NA	NA
149	PRG_29DBF3	2014	4	6.03155	6.35119	899.101	5.77828	21.4451	6.06686	47.7	45.6267	4.96405	166.405	58.8146	29.0228	92.1003	284.161	246.129	20.4574	12.0397	12.2815	16.0185	NA	NA
150	PRG_29DBF3	2016	4	5.98784	6.26277	1308.31	5.82471	29.7787	5.3202	47.0147	54.6183	5.49757	174.711	57.7399	30.4543	93.7937	279.214	271.092	21.3022	12.7881	11.7178	15.3702	3.65185	1.3246
151	PRG_29DBF3	2018	4	5.84874	6.63721	1408.81	5.07075	28.8331	5.70776	45.4302	57.9604	5.27614	165.037	57.8181	29.0546	86.3526	261.405	263.98	22.1089	12.1183	12.5475	16.255	3.75928	1.31196
152	PRG_2E15E9	2011	4	5.453	6.332	NA	5.496	NA	NA	63.11	32.84	NA	157.8	50.28	31.72	80.13	292.2	218.7	20.22	10.91	11.25	14.01	NA	NA
153	PRG_2E15E9	2016	4	5.80804	6.27429	1108.12	6.04553	21.7216	6.37624	59.7431	51.4199	5.73512	177.197	51.2152	34.7273	86.0872	285.591	223.526	22.7811	9.90317	9.82683	13.5677	3.73996	1.40029
154	PRG_2E15E9	2018	4	5.98758	6.3086	1410.34	5.8568	25.2078	6.72082	62.7935	63.5522	5.57452	167.723	54.7466	30.6451	83.506	279.991	226.341	23.8466	9.64007	10.5218	13.9073	3.35645	1.33886
155	PRG_2E15E9	2019	4	5.94156	6.35202	975.907	5.59776	19.858	6.65149	62.1421	51.0538	5.54101	150.48	53.2563	28.3456	82.696	279.515	209.435	23.4311	9.0146	10.1766	12.8409	2.67223	1.27589
156	PRG_2F6ADE	2018	4	5.56307	5.66231	1369.73	5.33823	30.9247	6.29536	55.1918	67.7483	5.29974	192.261	59.5238	32.8744	94.4186	248.999	262.616	25.4485	10.3664	11.0978	15.5303	4.3959	1.44139
157	PRG_3210D0	2018	4	5.89349	6.28895	1490.14	4.93267	32.3165	5.6388	42.4783	62.266	5.12217	159.147	63.4396	25.4746	97.3172	246.891	263.433	24.7421	10.7363	11.5429	15.842	4.22911	1.38327
158	PRG_33DDCD	2017	4	5.6626	NA	578.081	5.23333	21.5532	6.45759	54.9165	46.474	5.35436	156.439	53.6709	29.5898	78.5399	258.442	222.401	23.2376	9.62473	11.1753	13.66	2.51243	1.23361
159	PRG_33DDCD	2018	4	5.92251	5.99746	1459.36	5.59708	30.0863	6.4191	56.6168	66.7285	5.36769	180.767	64.3248	28.6189	92.6236	244.075	243.487	24.5838	10.1044	11.4252	15.6596	4.2206	1.38545
160	PRG_33DDCD	2019	4	5.84687	6.01754	1284.2	5.43576	25.8671	6.5053	56.078	58.9286	5.4265	158.171	57.8338	27.5258	86.6234	258.968	232.883	26.2972	9.00584	11.3726	15.3735	4.01319	1.35151
161	PRG_340F9A	2015	4	5.57987	5.01728	812.26	5.12243	22.1761	4.59735	54.6856	49.7565	5.10491	122.063	38.8194	31.9582	87.9244	290.21	223.808	23.568	9.50976	13.9061	10.6073	NA	NA
162	PRG_340F9A	2018	4	5.93333	5.32022	1422.24	5.6727	29.0819	5.71711	58.1436	65.4273	5.70912	172.719	61.2338	28.2802	90.6378	232.379	265.525	24.762	11.026	11.826	16.0759	4.3253	1.37227
163	PRG_34229B	2017	4	6.13074	NA	572.483	5.83333	17.8277	6.7015	60.279	33.0685	5.92815	115.961	53.7886	21.5956	61.4412	232.86	187.649	21.0949	8.91737	10.0333	11.3279	1.30526	1.12776
164	PRG_34229B	2018	4	6.12592	6.2791	1590.28	5.93161	24.4247	6.02148	63.1971	63.5841	5.95481	178.198	61.0935	29.2145	83.4886	272.417	240.062	22.9373	10.5505	11.8407	14.8356	3.02227	1.26466
165	PRG_34229B	2019	4	5.92345	5.98755	1000.6	5.85893	20.1658	6.33179	62.68	43.1601	6.02073	127.722	56.0476	23.1477	75.3363	297.752	209.438	21.6071	9.74871	10.5985	12.5732	1.9903	1.1883
166	PRG_3447AE	2019	4	5.40662	5.69039	1008.72	5.21085	26.0202	5.01303	48.7096	56.8876	4.76032	169.923	57.8508	29.5725	84.8361	273.309	223.615	22.0602	10.1605	11.782	14.2	2.40929	1.21025
167	PRG_3609CE	2012	4	5.72544	6.28914	NA	NA	NA	5.10398	67.6366	NA	NA	182.5	53.7794	34.3876	98.7718	260.501	240.551	20.7984	11.6659	11.7288	14.4808	NA	NA
168	PRG_3609CE	2014	4	6.29108	6.05711	869.114	6.13843	19.827	6.29167	59.078	39.6402	5.81578	165.766	62.3431	27.0029	83.3381	292.716	246.423	23.7508	10.4849	12.3692	15.1002	NA	NA
169	PRG_3609CE	2017	4	5.91925	NA	690.096	5.8	17.7286	6.52715	56.3321	41.6132	5.74653	148.55	50.3968	29.9652	75.9176	283.795	221.488	23.3547	9.57276	11.615	14.0886	2.47078	1.21776
170	PRG_3609CE	2019	4	5.82354	5.66161	1299.6	5.65275	20.4881	5.65729	57.8663	53.6169	5.46481	146.231	55.2424	26.967	83.4631	274.343	214.738	23.6334	9.2541	10.2679	12.9982	2.73404	1.27477
171	PRG_366577	2013	4	5.20749	5.97196	991.074	5.19103	21.0621	6.31297	55.8941	64.4145	NA	223.157	57.9172	38.7749	99.2337	277.863	260.61	23.832	11.0813	10.4349	14.5954	NA	NA
172	PRG_366577	2014	4	6.33781	6.29056	856.23	5.45946	21.3116	6.0388	57.8667	46.0025	5.20244	162.13	57.4422	28.7827	90.0243	254.907	231.447	22.8839	10.1818	10.9457	15.3231	NA	NA
173	PRG_366577	2015	4	6.27962	6.25954	1201.22	5.56928	23.784	6.28352	56.3495	56.8822	5.57619	163.11	53.7575	30.2032	98.2048	314.895	247.661	23.2234	10.6842	14.4419	11.2912	NA	NA
174	PRG_366577	2016	4	6.26922	6.31703	1066.15	5.64933	28.4519	6.32863	54.4041	58.0171	5.15446	174.965	55.5545	31.9248	88.3921	254.956	230.903	23.3225	9.94516	9.86977	13.4757	3.60292	1.36977
175	PRG_366577	2017	4	5.89814	NA	630.549	5.7	19.1765	6.68386	52.9553	43.699	5.87805	153.282	54.433	28.4609	73.9708	284.281	221	22.4255	9.87544	10.4012	13.9117	3.48415	1.34676
176	PRG_366577	2018	4	5.82286	6.96999	1419.28	5.54843	26.8602	6.66965	57.2537	65.9281	5.26214	180.389	61.0803	30.0993	91.037	269.273	239.811	22.5408	10.7937	10.3528	14.5867	4.38557	1.45178
177	PRG_366577	2019	4	5.59197	6.01237	1022.83	5.37815	25.2455	6.66044	54.1463	52.6133	5.23611	143.772	54.5345	26.4365	79.1803	297.948	205.455	22.2214	9.39406	10.5503	13.6359	3.08713	1.3053
178	PRG_374DF9	2015	4	6.17973	5.65629	1079.93	5.52802	23.4639	5.74426	51.2898	59.9484	4.71273	161.812	52.156	31.123	102.036	314.872	281.652	25.7202	11.0975	16.1421	11.3755	NA	NA
179	PRG_374DF9	2018	4	6.17428	5.35544	1526.4	5.48615	29.1186	5.97779	50.8673	64.0247	5.44724	167.992	60.0169	28.2331	94.9597	254.031	260.406	25.6564	10.1788	11.3736	16.2346	4.8608	1.44716
180	PRG_37D966	2018	4	6.12106	6.01993	1880.47	5.11694	31.5957	4.30635	24.5861	63.846	5.08976	212.658	74.1485	28.9166	94.0507	264.099	275.017	24.2043	11.4085	12.2275	15.816	3.55672	1.34038
181	PRG_37EF43	2014	4	6.05182	6.00318	845.06	5.80545	20.0034	6.63132	61.1	44.7086	5.80701	161.62	59.7215	27.2976	81.6861	245.627	235.868	24.0904	9.853	11.956	14.9553	NA	NA
182	PRG_37EF43	2017	4	5.67691	NA	705.811	5.46146	18.3551	6.91682	56.4925	43.5084	5.59747	138.262	52.5481	26.3695	72.1769	262.137	220.749	24.5984	9.1527	10.5338	13.4709	2.90148	1.27469
183	PRG_37EF43	2019	4	5.92741	6.33984	1145.29	5.6014	23.4027	5.98648	58.2348	58.3431	5.37966	157.692	54.1808	29.4622	85.4117	255.226	221.679	25.242	8.87214	10.1389	12.3877	2.22888	1.21288
184	PRG_38CFAD	2015	4	6.09588	5.99783	1147.56	5.45922	24.4364	6.02785	48.1915	50.0031	5.15722	185.282	55.1086	33.8937	102.943	344.424	309.588	25.0939	12.3736	18.8376	13.808	NA	NA
185	PRG_38CFAD	2016	4	5.99718	5.63531	1190.31	5.65376	29.7773	5.49316	49.8064	55.3659	5.14761	201.99	57.9159	35.4841	92.9654	267.447	276.378	23.6482	11.8349	11.2613	14.4454	3.19669	1.29587
186	PRG_38CFAD	2017	4	5.76661	NA	654.976	5.66667	20.4195	5.66129	48.1516	47.8178	5.22756	173.962	54.7574	31.922	79.6082	283.794	251.529	22.6607	11.2382	11.7399	15.6944	3.95808	1.3701
187	PRG_38CFAD	2018	4	5.72169	5.66511	1289.36	5.24101	31.1055	6.24164	52.923	65.8583	5.13336	194.083	66.2351	29.5855	91.7389	250.393	270.645	25.0987	10.8562	11.8229	16.0155	4.1389	1.37477
188	PRG_38CFAD	2019	4	5.89616	6.03253	1219.06	5.33687	25.7308	5.63948	45.4984	61.2625	5.19652	199.384	61.1159	32.8281	88.4592	250.379	260.553	25.1694	10.3979	11.8942	14.0141	2.12816	1.17744
189	PRG_39BD96	2017	4	5.71926	NA	645.914	5.31667	21.5057	6.015	49.6755	52.1949	4.86051	148.243	54.1172	27.3601	83.5355	268.316	238.428	23.0004	10.436	11.2457	16.1049	4.85739	1.43944
190	PRG_39BD96	2018	4	6.11629	5.9718	1488.35	4.93396	30.0285	6.38898	53.2707	74.2977	5.17546	168.286	63.3451	26.8191	97.446	237.873	242.96	24.4587	10.1116	10.9365	15.5984	4.66239	1.42944
191	PRG_39BD96	2019	4	5.60821	5.99602	1298.72	5.523	28.507	5.81952	51.4868	65.5292	5.15539	154.788	58.4047	26.4924	90.4411	243.919	225.311	24.062	9.42855	10.6409	15.1539	4.50477	1.41579
192	PRG_3B4BA9	2018	4	5.88538	5.35594	1407.63	5.47135	30.6093	5.96923	59.683	71.5105	5.52027	186.487	59.0839	31.7935	93.9275	262.557	261.87	22.7906	11.6176	12.0727	16.2519	4.23037	1.35973
193	PRG_3B4BA9	2019	4	5.82731	6.00962	951.044	5.35531	26.6156	5.35081	59.7301	56.498	5.17131	145.506	51.6025	28.3478	89.3496	283.86	240.55	23.3965	10.4016	11.847	15.3425	3.4977	1.29994
194	PRG_3BA428	2008	4	NA	NA	NA	NA	NA	NA	53.37	NA	NA	211	62.24	34.13	96.1	251.6	245.8	21.89	11.36	NA	NA	NA	NA
195	PRG_3BA428	2009	4	NA	NA	NA	NA	NA	NA	62.05	NA	NA	202.6	65.1	31.44	98.6	260.2	254.2	21.91	11.73	NA	NA	NA	NA
196	PRG_3BA428	2011	4	5.649	5.011	NA	5.478	NA	NA	58.58	35.93	NA	178.6	58.62	30.69	80.87	287.7	212.6	22.05	9.67	10.65	13.72	NA	NA
197	PRG_3BA428	2015	4	6.40852	5.94564	1112.7	5.99487	20.6113	5.6227	54.8878	45.9009	5.30014	153.274	55.9942	27.392	84.7275	296.614	236.786	23.8017	10.0221	13.4389	10.2289	NA	NA
198	PRG_3BA428	2018	4	5.86786	5.9986	1551.54	5.92346	25.4886	5.75453	57.4701	64.7373	5.46137	181.241	64.4696	28.1328	88.3589	269.374	245.61	24.3888	10.1811	10.9851	14.6535	3.65459	1.33899
199	PRG_3BA428	2019	4	5.81348	5.64167	1103.64	6.01634	22.124	5.66428	55.3799	52.476	5.10441	144.155	57.1173	25.3788	81.9536	267.218	209.105	24.0585	8.78895	9.88925	13.0733	3.20569	1.32537
200	PRG_3CA641	2016	4	5.89923	5.48965	1210.51	5.80964	28.7225	5.66701	51.8785	54.9374	5.56532	180.469	66.3846	27.89	91.1049	264.125	246.22	22.2299	11.0615	11.3722	16.0927	4.72943	1.42328
201	PRG_3CA641	2017	4	5.88348	NA	700.552	5.60613	18.7571	5.87976	49.2713	47.5832	5.07458	156.079	57.5881	27.3512	82.3066	306.353	249.682	21.3524	11.7886	13.3845	17.5734	4.18771	1.33662
202	PRG_3CA641	2018	4	6.27873	5.163	1671.4	5.6121	26.949	6.02416	51.9625	64.373	5.52377	166.511	68.796	24.3294	95.3309	273.093	254.277	23.6861	10.8643	12.3354	16.7653	4.40504	1.37353
203	PRG_3D0E17	2014	4	6.03848	6.54181	714.518	5.95747	19.8087	6.6439	62.9333	42.1116	5.68918	160.004	61.1443	26.7261	77.4606	231.793	226.281	22.7033	10.0191	11.297	13.1735	NA	NA
204	PRG_3D0E17	2016	4	5.56574	5.39089	905.7	5.58364	28.0258	6.07172	58.8592	61.3	5.45972	197.544	54.3165	36.6245	91.1928	270.558	247.613	23.4425	10.6421	10.939	14.4708	3.53684	1.33148
205	PRG_3D0E17	2017	4	5.5038	NA	533.368	5.43333	19.445	7.0673	56.4066	44.5092	5.64728	151.332	51.2471	29.926	73.9593	244.94	213.6	22.7096	9.42112	11.1366	13.3655	2.23508	1.19804
206	PRG_3D0E17	2019	4	5.80633	6.29854	1171.91	6.07084	23.1387	6.33376	59.1351	57.6164	5.30088	158.638	51.9906	30.7255	84.9123	294.222	218.045	24.1899	9.08143	10.8543	12.6999	1.85649	1.16742
207	PRG_3ED500	2013	4	5.36035	6.29964	1072.2	5.57577	20.9668	5.98567	52.9342	69.3133	NA	230.973	60.4595	38.6097	109.401	266.432	299.95	26.3622	11.4865	11.9493	15.5411	NA	NA
208	PRG_3ED500	2014	4	5.78609	6.13756	799.178	5.98555	19.9013	5.77857	54.4675	45.3268	4.95673	162.395	63.2691	26.0601	87.3922	294.338	254.975	22.2034	11.496	13.7154	16.6862	NA	NA
209	PRG_3ED500	2016	4	6.13849	5.9882	1120.72	5.50051	28.774	5.34968	55.9687	59.3457	5.07217	184.86	57.3609	32.5685	92.41	258.373	244.579	23.5479	10.4764	10.2067	13.3309	3.11709	1.33233
210	PRG_3ED500	2018	4	5.51403	5.98909	1531.62	5.60518	27.1883	6.06753	57.1819	69.4369	5.32784	192.442	64.1653	30.2125	95.1182	259.74	268.344	24.5408	11.0994	12.0389	14.9479	2.94803	1.25776
211	PRG_3EE7D5	2012	4	5.81675	6.36166	NA	NA	NA	6.20246	70.4769	NA	NA	192.901	55.6381	35.0132	95.1395	265.179	231.982	19.9955	11.6877	10.1858	14.202	NA	NA
212	PRG_3EE7D5	2014	4	6.49278	6.05879	888.817	6.13676	17.6781	6.47912	57.4865	41.2424	5.77878	159.518	63.9754	25.2873	85.1271	288.025	232.634	20.8148	11.2743	11.6351	15.8923	NA	NA
213	PRG_3EE7D5	2015	4	6.3545	6.5247	1056.01	6.12958	19.6973	6.53665	56.4536	52.3821	5.04054	161.185	58.5556	27.7207	95.0366	308.006	247.735	22.2931	11.223	16.2632	11.885	NA	NA
214	PRG_3EE7D5	2016	4	6.12977	6.003	1104.9	6.38196	25.4972	6.06783	55.1105	59.0612	5.08795	192.756	60.9746	32.1293	92.4529	264.853	235.989	21.5395	10.9946	10.2338	14.7222	4.49119	1.45286
215	PRG_3EE7D5	2018	4	6.15643	6.6541	1436.97	5.70017	23.3182	6.99296	57.5698	67.9797	5.15927	195.193	62.8062	31.458	93.1744	260.615	247.002	22.1506	11.2258	11.1576	16.7613	5.54789	1.51496
216	PRG_3F8FFA	2013	4	5.79326	4.95225	1101.56	5.68969	18.4005	4.99571	46.2738	59.7221	NA	204.234	59.1239	34.9772	104.85	304.648	265.88	25.3713	10.5933	11.8083	15.7441	NA	NA
217	PRG_3F8FFA	2014	4	5.69161	5.94665	847.125	5.86705	17.9446	5.92179	50.9	38.0047	5.51922	142.981	57.1169	25.3371	84.8536	284.216	220.019	22.4699	9.82058	11.9335	15.4898	NA	NA
218	PRG_3F8FFA	2015	4	6.49535	6.28603	1144.96	5.94221	19.8644	5.74073	52.5479	46.8801	5.11858	153.768	56.6284	27.2373	92.8782	341.76	259.327	23.6061	11.2004	15.6198	11.7971	NA	NA
219	PRG_3F8FFA	2018	4	6.03668	6.67844	1578.13	5.70375	25.08	5.94777	47.6126	57.5786	5.55177	174.857	63.6505	27.4445	87.035	265.98	247.61	26.1942	9.65374	12.3677	16.0455	3.74076	1.3446
220	PRG_3FC11A	2018	4	5.24201	5.67185	1132.01	4.72925	34.1647	6.30656	57.7572	77.1298	4.49527	187.556	63.8418	29.894	98.6145	225.489	250.047	27.3699	9.23227	10.9774	14.7388	3.80826	1.3578
221	PRG_3FE21B	2018	4	5.81231	5.29972	1541.77	5.87654	24.3916	5.72105	59.0068	71.3149	5.65847	198.486	59.5139	33.9161	96.5708	289.074	275.841	22.8443	12.1255	11.3694	15.4026	3.97899	1.35302
222	PRG_43C1A0	2011	4	5.291	6.381	NA	5.241	NA	NA	64.63	35.94	NA	161.7	58.1	28.11	87.36	309.7	244.6	22.69	10.86	12.57	15.46	NA	NA
223	PRG_43C1A0	2013	4	5.50574	6.79044	1015.66	5.57638	21.7577	6.10038	61.3063	67.6706	NA	223.437	62.4908	35.9851	106.666	306.886	292.567	25.056	11.7404	11.5342	14.9675	NA	NA
224	PRG_43C1A0	2014	4	5.82494	6.0277	855.854	6.11943	17.6528	6.09986	63.5	41.0473	5.4362	149.679	54.1229	27.8571	87.3635	326.097	240.486	23.424	10.2215	11.7059	13.7655	NA	NA
225	PRG_43C1A0	2016	4	5.89467	5.65357	1094.58	6.00895	23.1956	5.99606	58.9219	55.8384	5.47335	170.382	54.1527	31.7491	92.6693	305.254	248.186	24.9918	9.95481	11.7539	14.5191	2.75833	1.23271
226	PRG_43C1A0	2018	4	5.89556	6.03099	1522.21	6.13141	25.4351	6.66728	61.8395	65.8924	5.59515	171.511	60.9283	28.3647	90.6743	275.492	233.307	25.0463	9.35012	11.8229	14.8641	2.9833	1.24815
227	PRG_440F3F	2017	4	5.71036	NA	646.599	5	22.6499	4.95425	39.5339	53.8683	4.50837	170.509	59.8784	28.7127	85.1898	247.179	237.596	20.4226	11.7099	11.3092	15.9533	4.64716	1.4247
228	PRG_440F3F	2019	4	6.24065	5.01101	1433.21	5.68871	26.6489	5.36137	33.9979	58.4205	4.96151	185.091	66.4491	28.0771	92.1593	235.21	251.575	24.3852	10.3961	11.6672	14.5977	2.95418	1.24464
229	PRG_447000	2007	4	NA	NA	NA	NA	NA	NA	59.49	NA	NA	155.4	56.22	27.88	95.2	230.8	247.8	24.94	9.99	NA	NA	NA	NA
230	PRG_447000	2008	4	NA	NA	NA	NA	NA	NA	64.59	NA	NA	213.9	63.46	33.86	96.2	280.8	253.6	23.33	10.93	NA	NA	NA	NA
231	PRG_447000	2009	4	NA	NA	NA	NA	NA	NA	68.62	NA	NA	196.2	60.02	32.91	99.6	248	243.8	22.93	10.72	NA	NA	NA	NA
232	PRG_447000	2010	4	NA	NA	NA	NA	NA	NA	58.86	NA	NA	119.8	56.26	21.47	81.65	311.6	214.6	19.86	10.91	NA	NA	NA	NA
233	PRG_447000	2011	4	5.991	6.442	NA	6.258	NA	NA	66.08	39.19	NA	141	55.2	25.7	85.77	267.8	230.6	20.87	11.13	11.13	14.72	NA	NA
234	PRG_447000	2015	4	6.17814	6.19768	1111.62	6.669	17.2858	6.96893	62.9464	51.9174	5.79371	151.055	55.7492	27.4012	96.2714	338.385	259.709	23.8774	10.8532	14.8984	11.7943	NA	NA
235	PRG_447000	2018	4	5.77047	6.66123	1628.28	6.27316	22.0629	6.00038	62.665	64.7484	6.06725	170.304	59.1086	28.9849	90.1935	286.026	247.824	23.5952	10.4644	11.6514	15.0834	3.32933	1.28531
236	PRG_447000	2019	4	5.94203	6.01185	1071.31	5.81704	19.9337	7.01695	62.9879	52.8724	5.94952	130.33	55.0615	24.1132	82.6173	256.695	208.291	22.5015	9.27766	10.5659	13.3771	2.81246	1.25808
237	PRG_44BECB	2018	4	5.66966	6.63202	1256.75	5.58935	24.1351	5.62099	49.7878	62.3369	5.62182	145.65	54.2571	26.9818	92.2576	231.167	256.411	23.8908	10.8072	12.7713	15.4266	2.62499	1.20067
238	PRG_467739	2016	4	5.30537	5.27822	937.529	5.44372	27.3558	6.0614	53.898	61.9577	4.97341	165.957	59.8707	28.2863	93.7718	280.992	263.475	24.536	10.8627	10.6131	14.44	3.83404	1.35943
239	PRG_467739	2017	4	5.78318	NA	643.766	5.5	20.5956	6.71207	50.6329	53.7964	4.88004	159.14	56.8773	28.1031	83.0921	287.447	239.041	22.8037	10.5662	10.9898	13.6922	2.70295	1.2539
240	PRG_467739	2018	4	5.57915	6.02902	1427.34	5.71304	26.9685	5.92863	55.76	69.7711	5.28576	160.718	61.6521	26.0462	94.5419	283.141	259.368	25.5603	10.2732	11.2678	14.826	3.49918	1.33085
241	PRG_467739	2019	4	5.7377	5.989	1167.84	5.31361	24.4088	5.36277	55.4143	67.3949	4.84954	153.201	56.2084	27.5301	92.9579	280.241	226.745	24.5049	9.37575	10.3898	13.0785	2.68303	1.27342
242	PRG_46847E	2012	4	6.09173	5.67311	NA	NA	NA	5.1411	66.4775	NA	NA	171.789	55.2687	31.8878	90.2205	242.941	231.32	20.2787	11.4543	11.2202	14.0732	NA	NA
243	PRG_46847E	2013	4	5.70605	6.33376	1155.03	5.89499	19.1777	6.37455	51.6718	61.0276	NA	209.644	57.6211	36.8494	100.536	277.841	263.165	24.7646	10.7518	11.0208	15.4705	NA	NA
244	PRG_46847E	2014	4	6.39085	6.49508	908.009	5.77557	21.3343	6.15691	54.004	43.0687	5.58526	162.04	62.1628	26.3869	88.3536	255.312	224.287	21.6763	10.3983	11.2171	14.7901	NA	NA
245	PRG_46847E	2018	4	6.20784	5.96796	1663.1	5.94536	26.8457	6.21996	54.8007	65.4563	5.66137	185.102	64.1666	29.5078	88.0437	238.226	252.237	26.1287	9.6692	10.6342	15.4337	4.87378	1.47446
246	PRG_473179	2012	4	6.15254	5.70349	NA	NA	NA	5.97576	71.1267	NA	NA	207.642	56.1537	38.0555	96.5703	266.959	248.729	20.8099	12.0616	11.2371	14.8381	NA	NA
247	PRG_473179	2014	4	6.03352	6.98786	947.896	6.01548	19.7252	6.76391	61.1547	43.9367	5.95971	187.102	65.5975	28.8385	83.9219	253.912	248.568	23.0614	10.9006	12.6179	15.7414	NA	NA
248	PRG_473179	2015	4	6.22229	5.63712	1168.89	5.74044	22.1871	6.32101	60.0472	60.4933	5.18894	173.416	56.8528	30.8964	103.021	310.013	298.172	24.9605	12.0653	15.9262	12.8302	NA	NA
249	PRG_473179	2017	4	5.98688	NA	786.531	5.96667	17.7354	6.01815	56.1518	40.7914	5.92486	163.347	52.8639	31.21	77.9661	293.751	238.849	23.3297	10.3408	11.0955	13.885	2.78119	1.28283
250	PRG_473179	2019	4	6.05627	5.66572	1246.5	5.85405	22.5111	6.04646	60.638	59.7226	5.52378	148.597	54.1913	27.5329	88.9664	289.858	223.589	23.8341	9.44262	10.67	12.9731	2.32944	1.23076
251	PRG_47347C	2008	4	NA	NA	NA	NA	NA	NA	69.27	NA	NA	195.7	61.86	31.86	78.1	250	216.1	22.67	9.68	NA	NA	NA	NA
252	PRG_47347C	2009	4	NA	NA	NA	NA	NA	NA	70.53	NA	NA	179.4	58.82	30.8	96.1	251	226.8	21.29	10.67	NA	NA	NA	NA
253	PRG_47347C	2013	4	5.50804	5.77899	1025.77	5.55919	19.1947	5.75121	69.9923	59.4305	NA	225.217	58.8981	38.4419	97.6468	283.074	240.293	23.1886	10.4244	11.5573	14.669	NA	NA
254	PRG_47347C	2014	4	5.7827	6.04702	807.842	6.27078	15.8505	5.54613	70.0908	36.7359	6.22642	138.127	49.3387	28.3398	73.0162	275.438	200.885	20.6446	9.82219	11.7775	13.8673	NA	NA
255	PRG_47347C	2018	4	5.80995	6.68148	1366.14	6.0963	24.6834	6.61931	66.3233	61.6916	5.9604	170.344	57.4548	30.0035	81.3891	242.378	205.918	22.4081	9.36396	11.8495	14.8057	3.05658	1.27143
256	PRG_47347C	2019	4	5.9512	6.01479	1037.83	6.38784	18.1492	5.67836	66.2552	43.8411	6.33543	132.421	51.8034	26.0213	71.6373	242.263	186.494	21.7853	8.59459	11.0027	12.9161	1.93533	1.19675
257	PRG_4742C9	2015	4	5.99006	5.97622	942.314	5.71936	20.9603	5.95418	64.7514	53.7867	5.75163	165.117	58.155	28.3954	94.7056	300.808	252.306	23.3476	10.8483	15.5519	12.5891	NA	NA
258	PRG_4742C9	2018	4	6.00786	5.6656	1596.02	6.3821	25.5736	6.69379	64.4598	65.6941	5.91638	183.171	60.2332	30.3857	84.6348	256.74	221.24	23.8092	9.33902	11.6929	15.8948	4.13629	1.36748
259	PRG_4D464C	2015	4	5.9791	6.32139	1078.96	5.05893	24.7923	6.2219	49.3561	56.7895	4.26541	167.433	56.9595	29.492	103.168	343.283	261.682	23.6614	11.1699	16.8235	11.8735	NA	NA
260	PRG_4D464C	2017	4	5.6471	NA	631.12	5.3	23.8901	5.00823	48.3361	52.3873	4.74664	166.813	57.6397	29.0584	84.5581	297.076	236.47	22.6702	10.5037	11.3932	14.5404	3.14798	1.30875
261	PRG_4D464C	2019	4	5.72751	6.65709	1113.51	5.80885	25.9734	6.29691	51.2575	66.6166	4.80914	157.912	63.1255	25.3007	96.7602	302.289	238.125	23.6539	10.1827	10.719	14.1304	3.40787	1.33862
262	PRG_4D7F6A	2009	4	NA	NA	NA	NA	NA	NA	68.45	NA	NA	186.3	59.66	31.2	99.9	258.8	266.6	21.97	12.13	NA	NA	NA	NA
263	PRG_4D7F6A	2013	4	6.02212	6.08163	1092.78	5.96269	18.3942	6.06739	66.4309	60.2098	NA	227.65	62.6149	36.5958	102.43	334.653	285.349	23.6953	12.14	11.3584	14.5725	NA	NA
264	PRG_4D7F6A	2014	4	6.26341	6.04811	865.891	6.20661	14.2371	6.59363	66.3333	36.3042	6.23586	132.227	52.8301	25.0302	76.8488	316.933	218.98	22.0257	9.90805	10.333	13.2231	NA	NA
265	PRG_4D7F6A	2016	4	5.96584	6.0247	1017.51	5.96329	20.8486	6.36314	61.4742	45.9967	5.85033	163.38	54.2394	31.007	82.9008	286.185	223.105	22.6732	10.0194	10.497	13.2108	2.72007	1.27029
266	PRG_4D7F6A	2018	4	6.37634	5.99018	1428.62	5.93607	22.4857	6.38739	63.6128	64.6432	5.92571	182.647	59.9315	30.643	86.2122	290.119	238.26	23.9764	9.92866	11.1761	14.4359	3.22268	1.29325
267	PRG_51E7B1	2015	4	5.89705	6.04374	1179.43	5.54678	24.427	5.82385	52.8414	55.8339	4.81993	175.815	59.885	29.5778	104.13	336.457	284.175	25.1253	11.4435	16.5592	12.2894	NA	NA
268	PRG_51E7B1	2016	4	5.78384	5.82893	1092.99	5.80285	28.0303	6.02555	53.426	61.323	5.21722	194.379	60.1212	33.4535	96.3637	279.188	264.721	24.9016	10.7081	10.5955	14.3664	3.7771	1.36146
269	PRG_51E7B1	2017	4	5.73081	NA	656.361	5.63333	19.6297	6.20436	52.1211	48.7478	5.26977	158.922	54.4633	29.6517	82.543	273.989	244.988	23.69	10.4073	10.6806	14.0037	3.33004	1.31349
270	PRG_51F782	2016	4	5.76933	6.61478	1009.65	5.74092	23.672	6.14604	58.547	55.8288	5.06118	169.939	53.2566	32.1706	88.1632	285.214	222.777	24.2751	9.28897	10.3511	14.1957	3.84744	1.3925
271	PRG_51F782	2017	4	5.71783	NA	544.69	5.7	19.0935	5.80379	57.697	37.414	5.39224	125.884	51.6495	24.6515	67.2414	258.27	195.788	22.2143	8.82421	10.3284	12.7621	2.43635	1.24148
272	PRG_51F782	2018	4	5.56151	5.81653	1312.4	5.65047	27.051	5.99096	62.2481	68.3939	5.58126	192.772	61.6699	31.4136	93.0681	279.348	217.726	24.0851	9.17303	10.1277	14.6103	4.49966	1.44919
273	PRG_52DDD5	2012	4	6.05042	6.38578	NA	NA	NA	5.58719	65.6126	NA	NA	174.783	56.9208	30.9955	100.349	256	254.84	22.0687	11.6028	11.7722	14.6752	NA	NA
274	PRG_52DDD5	2014	4	6.2482	5.97438	867.717	5.69327	19.1567	6.31783	55.1	45.2089	5.07893	175.398	67.4257	26.158	93.4284	292.215	262.553	24.7257	10.6455	12.6075	15.1935	NA	NA
275	PRG_52DDD5	2016	4	6.00846	5.07135	1100.22	5.88116	25.4003	6.05041	54.538	63.6522	4.81677	200.416	64.3583	31.4999	98.399	264.539	270.783	25.8579	10.5252	11.2435	14.6713	3.44309	1.32047
276	PRG_52DDD5	2018	4	5.75323	6.67229	1476.39	5.38192	26.4455	6.65576	55.5926	70.5985	5.06343	183.66	62.9993	29.1833	98.5242	262.647	251.343	25.1935	10.1649	11.2293	14.6331	3.40334	1.31993
277	PRG_52EC7E	2017	4	6.32865	NA	604.093	6.41644	16.3654	6.63695	58.1604	36.9746	5.8988	118.549	57.8328	21.0322	64.475	256.197	199.733	22.988	8.78528	9.93447	12.6418	2.6991	1.28361
278	PRG_52EC7E	2019	4	6.74386	5.97517	1081.49	5.91685	17.0108	6.00319	60.2343	48.3399	5.96553	141.395	58.6013	24.4589	81.8765	278.246	202.039	22.2949	9.10916	10.396	12.8939	2.47858	1.25715
279	PRG_5339EB	2013	4	5.78438	4.84217	1194.08	5.62213	19.8344	4.95785	30.6821	61.141	NA	202.887	60.2899	33.7314	104.442	300.743	280.729	24.4089	11.5157	12.1053	15.7463	NA	NA
280	PRG_5339EB	2014	4	6.72484	5.65396	901.574	5.96644	18.0469	4.95301	38.1333	47.677	5.0626	184.124	67.7246	27.3876	89.265	273.346	244.191	20.6046	12.2388	12.1603	17.4877	NA	NA
281	PRG_5339EB	2016	4	6.07721	6.06112	1339.51	5.09959	31.6946	4.59009	38.9881	56.6813	5.63284	170.809	61.739	28.0214	90.7966	270.631	247.453	21.5818	11.5837	10.9473	14.7457	3.79415	1.35712
282	PRG_5339EB	2017	4	6.24814	NA	777.692	6	19.5583	5.24708	39.818	56.6333	4.68843	185.833	61.6372	30.5851	86.4323	276.894	243.392	20.7289	11.9755	11.8373	15.4637	3.62011	1.30417
283	PRG_5339EB	2019	4	5.76946	5.35589	1259.84	5.24609	24.2816	5.95238	36.0329	57.2812	4.92661	183.647	68.2124	27.1955	93.4821	276.375	254.427	25.5637	10.0341	11.665	15.8339	4.17385	1.3615
284	PRG_537C9B	2015	4	6.10998	5.93577	1125.04	6.16376	19.8991	5.85135	52.6486	48.0949	5.23927	154.234	61.6237	25.165	91.0159	282.49	246.109	22.5344	10.9849	15.2402	11.151	NA	NA
285	PRG_537C9B	2016	4	5.94198	5.6189	1224.82	6.22028	25.7956	5.83461	52.8091	53.4887	5.31524	164.473	59.5377	28.1987	83.5711	237.91	224.366	21.9492	10.3441	9.74354	14.8378	5.07674	1.54542
286	PRG_537C9B	2017	4	5.79678	NA	630.243	5.96667	16.8892	5.96922	50.6814	41.4366	5.33686	145.53	56.2151	25.9532	67.9461	233.431	203.593	20.4387	9.99444	10.0245	13.2345	3.21986	1.32813
287	PRG_54F628	2007	4	NA	NA	NA	NA	NA	NA	45.79	NA	NA	168.9	58.57	29.1	92.7	228.3	212.9	22.45	9.61	NA	NA	NA	NA
288	PRG_54F628	2008	4	NA	NA	NA	NA	NA	NA	45.84	NA	NA	176.2	56.1	31.68	91.1	237.1	238.1	20.62	11.71	NA	NA	NA	NA
289	PRG_54F628	2009	4	NA	NA	NA	NA	NA	NA	56.72	NA	NA	164.3	57.15	29.33	98.7	242.9	228	19.33	11.88	NA	NA	NA	NA
290	PRG_54F628	2015	4	5.86395	6.77883	1126.02	5.5178	23.1518	6.29553	48.5617	51.49	5.48397	154.537	52.2182	30.297	93.0409	287.364	247.193	22.5244	10.9891	15.1133	11.351	NA	NA
291	PRG_54F628	2018	4	5.77606	5.9619	1257.76	5.32523	27.0454	6.49749	50.7398	62.0221	5.17118	142.501	56.2425	25.7527	87.0397	247.532	230.977	20.8336	11.211	11.7738	14.6598	2.87207	1.26488
292	PRG_5658C3	2011	4	5.742	4.536	NA	5.411	NA	NA	47.87	34.91	NA	172.7	60.48	28.88	84.6	274	246.6	21.79	11.4	13.24	16.52	NA	NA
293	PRG_5658C3	2016	4	5.92425	5.26486	1349.1	5.80202	28.9662	4.66376	43.9363	52.0674	5.39892	151.614	56.9851	26.8463	90.144	265.988	269.987	22.414	12.1495	11.9237	15.6866	3.7608	1.31229
294	PRG_5658C3	2018	4	5.90368	6.00569	1566.35	5.63032	26.4163	5.30408	42.1055	51.9652	5.28665	138.222	58.3765	23.9566	91.8027	259.26	257.162	23.361	11.056	12.5017	16.3004	3.73718	1.29988
295	PRG_57A4AB	2018	4	5.97282	5.32654	1563.18	5.83651	28.8095	5.8103	59.7241	69.5131	5.5416	178.164	57.4407	31.2527	93.7492	274.867	238.633	21.6607	11.0626	11.1094	15.5154	4.34086	1.41063
296	PRG_5827E1	2015	4	6.41844	6.1189	1180.67	6.01413	21.064	6.40219	60.1649	55.8537	5.2249	171.336	55.4261	31.0536	98.1056	309.814	270.95	23.1825	11.7143	15.1239	12.3745	NA	NA
297	PRG_5827E1	2017	4	5.90348	NA	613.03	5.7	17.6581	6.32431	57.226	40.7334	6.16862	136.203	49.2596	27.6964	76.9805	265.694	209.381	22.7745	9.2466	10.9538	12.2398	1.29985	1.12443
298	PRG_5827E1	2019	4	5.66349	6.00472	1090	5.66847	22.4028	6.0603	58.9919	55.5457	5.75438	145.496	51.561	28.4223	86.208	274.084	210.96	22.11	9.74246	9.78832	11.7507	1.94364	1.19969
299	PRG_590C72	2019	4	5.50674	5.65843	1126.83	5.71781	22.928	5.67583	61.4674	51.1536	5.7536	124.104	54.5818	23.0972	79.202	250.623	220.181	23.8467	9.3405	10.5766	13.6226	3.04499	1.29409
300	PRG_5927A0	2018	4	6.34391	5.66875	1708.58	5.60135	27.8817	6.30248	55.4598	70.6891	5.18921	196.537	64.3599	30.9348	99.9721	260.594	272.09	27.0529	10.1726	11.3786	16.1316	4.8704	1.43578
301	PRG_5ABE8A	2015	4	6.45965	5.42339	1094.04	6.39367	18.9029	6.03328	63.2404	55.3999	5.67923	168.293	56.6348	30.2752	97.8261	336.851	263.914	23.0717	11.5087	15.5395	12.9326	NA	NA
302	PRG_5ABE8A	2018	4	6.16427	4.97476	1495.36	6.58057	18.9919	5.69649	62.5494	58.7545	6.19297	172.502	56.8623	30.0613	83.9408	267.376	222.27	22.5415	9.96802	11.3247	13.55	2.28478	1.20944
303	PRG_5B7A11	2009	4	NA	NA	NA	NA	NA	NA	61.71	NA	NA	216.3	62.8	34.8	106	243.8	253.6	23.2	10.94	NA	NA	NA	NA
304	PRG_5B7A11	2013	4	5.57361	5.19118	1164.69	5.87867	19.1351	5.13748	52.6365	63.5047	NA	221.459	61.6088	36.2123	109.354	308.825	294.331	26.0203	11.433	12.5779	17.53	NA	NA
305	PRG_5B7A11	2014	4	6.418	5.29256	917.21	6.16838	19.0764	6.67557	56.2333	45.5219	5.48145	172.183	62.1903	28.1367	91.0398	303.804	259.133	23.0396	11.3576	12.0799	15.9929	NA	NA
306	PRG_5B7A11	2015	4	6.09034	6.06954	1267.36	5.82467	23.5291	5.63698	52.8396	57.2429	5.12672	182.207	59.9343	30.8914	103.567	351.049	281.36	24.254	11.8347	17.9518	12.2202	NA	NA
307	PRG_5B7A11	2016	4	6.50301	5.61064	1275.82	6.10047	24.4842	6.29423	52.524	55.1018	5.20279	185.729	64.2981	29.8518	90.4961	263.9	247.851	23.7898	10.4493	9.86404	13.8828	4.02342	1.42141
308	PRG_5B7A11	2017	4	6.10793	NA	662.682	6.06667	17.165	5.23633	53.3746	43.8609	5.54603	159.139	57.6338	28.1563	83.6953	302.822	248.583	23.7154	10.5285	11.3977	16.1765	4.75925	1.4301
309	PRG_5B7A11	2018	4	5.90716	4.98596	1634.65	5.59311	26.6689	5.28708	56.2791	72.1816	5.17238	192.949	62.812	30.9996	97.2992	274.931	265.231	24.124	11.1135	10.7459	15.3732	4.68235	1.45109
310	PRG_5B7A11	2019	4	5.86036	5.97626	1288.1	5.74671	21.003	5.35997	54.7016	61.9952	5.18839	156.532	57.8095	27.4951	89.1224	292.793	234.945	24.8588	9.53059	10.6679	14.1049	3.47422	1.33501
311	PRG_5BD592	2015	4	6.5886	6.64606	1158.41	6.13031	21.0801	6.21393	58.4744	59.2103	5.41547	162.653	57.9698	27.9919	104.8	312.077	282.324	24.6917	11.4661	14.8432	12.3228	NA	NA
312	PRG_5BD592	2018	4	5.65181	6.29375	1503.86	6.03239	24.6382	6.3663	61.156	64.4358	5.6307	174.592	60.7788	29.0233	87.5898	232.903	227.038	22.9482	10.0483	11.0806	15.0161	4.0088	1.3738
313	PRG_5C238A	2012	4	5.55681	6.33804	NA	NA	NA	7.01816	67.5628	NA	NA	189.583	52.0529	36.7046	92.1205	225.668	245.467	21.566	11.4832	11.6394	14.3422	NA	NA
314	PRG_5C238A	2014	4	5.8057	6.40169	749.991	5.49773	20.2158	6.36962	57.2051	40.5215	4.99291	154.3	57.5247	27.1996	85.2056	255.039	249.621	23.1773	10.8905	13.8748	16.8684	NA	NA
315	PRG_5C238A	2017	4	5.41568	NA	472.882	5.16667	19.6767	7.13961	54.285	51.2446	4.94022	149.252	50.2037	30.0824	75.1833	242.252	222.907	21.4643	10.4774	12.9182	15.3451	2.43833	1.20283
316	PRG_5C238A	2019	4	5.78495	5.99449	1077.67	5.76837	21.7627	6.63226	56.5307	58.1102	5.11389	150.81	51.7602	29.1132	85.6335	266.591	218.452	23.1907	9.53362	11.3266	13.4234	2.1107	1.18539
317	PRG_5CB204	2017	4	5.95488	NA	621.298	5.78333	19.7146	6.68784	55.4741	39.2414	5.3961	126.111	50.1794	25.1606	68.5617	250.889	200.413	22.3526	9.01551	10.1588	11.1925	1.03236	1.10451
318	PRG_5CB204	2018	4	5.74878	6.18121	1471.02	5.73951	26.5042	6.8797	59.6587	67.6998	5.4155	188.637	58.902	32.2852	88.7039	292.18	246.026	23.1679	10.636	11.4709	14.7987	3.31902	1.29446
319	PRG_5CB204	2019	4	5.71494	6.51247	1044.76	5.76285	22.6235	6.35299	58.0047	57.3055	5.36673	144.106	50.798	28.8152	85.0626	285.039	215.259	23.8107	9.09557	10.2864	12.371	2.07742	1.21543
320	PRG_5D2092	2019	4	5.88277	5.99806	957.341	5.94083	23.9729	6.35788	57.9847	52.9981	5.17086	140.85	53.4117	26.5853	79.9331	246.236	201.428	25.2301	8.06625	9.94135	11.9359	1.9951	1.20075
321	PRG_5D341B	2016	4	5.98674	5.52911	1118.17	6.13029	24.5638	5.6725	55.8106	57.1822	5.50494	188.244	59.1358	32.2451	88.8756	271.854	250.046	24.583	10.2603	10.3182	14.5088	4.19604	1.41274
322	PRG_5D341B	2017	4	5.95998	NA	621.966	5.9	17.267	6.30853	54.8004	41.5613	5.8778	154.386	53.2633	28.9338	73.2978	276.222	221.649	22.7056	9.81365	10.9495	13.6049	2.65643	1.24533
323	PRG_5D341B	2018	4	5.88732	5.65819	1388.8	5.95929	24.8226	6.20615	58.8956	64.5012	5.6807	188.905	63.4706	30.1369	87.4115	279.16	245.391	23.5252	10.5803	10.1088	14.5957	4.47351	1.44754
324	PRG_5D366E	2015	4	6.21829	5.94529	1208.19	6.0796	20.571	5.90512	57.999	54.723	5.20726	170.118	57.9878	29.1862	99.3825	355.144	285.453	26.4436	10.907	17.3936	13.2405	NA	NA
325	PRG_5D366E	2018	4	5.78514	5.64567	1522.63	6.25837	25.3179	5.70699	60.7876	65.3096	5.81054	182.723	61.0821	30.2658	92.3586	288.899	241.293	24.2632	9.99235	10.398	14.725	4.33859	1.49752
326	PRG_5D366E	2019	4	6.08214	6.34442	1103.38	5.61945	21.0276	6.02648	60.4761	50.4803	5.79194	136.549	50.3917	26.9933	78.0912	269.945	204.055	24.4263	8.37908	10.2564	12.6644	2.42626	1.23918
327	PRG_600F86	2016	4	6.24892	5.50059	1120.68	5.78071	28.1855	5.18791	56.3326	60.2647	5.20764	196.925	60.7839	33.2062	94.3338	281.671	244.444	22.8732	10.6911	9.99414	13.0735	3.07901	1.31325
328	PRG_600F86	2017	4	5.91658	NA	648.817	5.59314	18.1038	5.77539	52.6647	44.4514	5.66136	162.194	56.2504	29.1889	79.7285	300.99	233.181	22.3277	10.4936	10.9293	12.9979	2.07702	1.19669
329	PRG_600F86	2018	4	5.99639	5.52113	1317.11	5.87132	26.6052	5.60283	56.1265	64.7919	5.61378	186.3	65.5663	28.3782	94.3215	313.956	256.263	23.5345	10.9754	10.7154	13.8615	3.10671	1.30089
330	PRG_60EF04	2016	4	6.27124	6.33591	1160.1	5.94901	21.8779	6.20056	57.6996	54.5259	4.91658	190.768	59.9336	32.3444	87.9909	304.791	235.927	24.9292	9.51716	10.3225	14.3214	3.9996	1.39479
331	PRG_60EF04	2017	4	6.00737	NA	622.144	5.93446	18.2783	6.06328	56.4076	39.4201	5.02984	141.451	58.024	24.4482	66.9727	272.459	219.45	24.7221	8.89772	10.4155	13.7627	3.34585	1.32193
332	PRG_60EF04	2018	4	6.03254	6.1355	1661.42	5.70463	23.8498	6.31915	59.7774	68.3279	5.41627	199.777	65.4038	30.8629	91.9626	297.466	246.507	25.2092	9.83749	11.3626	15.7212	4.33492	1.38639
333	PRG_6286E9	2017	4	5.67635	NA	610.571	5.45042	18.0305	6.44418	55.338	46.6915	5.4281	160.504	54.004	30.2767	78.1198	261.888	231.217	24.2664	9.53105	11.3038	13.4791	2.18179	1.19273
334	PRG_6286E9	2018	4	5.87257	6.69428	1578.85	5.48426	30.4106	5.69227	59.0453	73.8359	5.14085	214.565	62.847	34.3764	99.3199	288.305	270.25	24.6087	11.0376	11.1778	14.4136	3.21725	1.30357
335	PRG_6286E9	2019	4	5.94233	5.98714	1103.55	5.42022	26.8627	5.96631	57.1905	62.7046	4.97373	168.481	53.6779	31.5474	88.7167	286.953	229.697	25.414	9.11037	11.1701	13.6152	2.42694	1.22134
336	PRG_636521	2011	4	5.61	5.65	NA	5.65	NA	NA	61.4	34.15	NA	169.4	58.14	29.31	83.02	301.7	232.7	23.24	10.08	12.35	16.33	NA	NA
337	PRG_636521	2015	4	6.47015	5.33359	1284.86	6.1569	20.3744	6.45122	56.9791	50.1573	5.39696	155.91	55.282	27.9625	95.4664	338.491	267.291	25.2552	10.6208	15.0013	11.6894	NA	NA
338	PRG_636521	2018	4	6.0783	5.3612	1514.17	5.98997	25.2157	6.05496	60.5768	65.3593	5.69062	186.359	61.6256	30.1176	92.4172	286.86	255.443	24.5759	10.4443	10.2842	13.7776	3.52696	1.35908
339	PRG_636521	2019	4	6.04539	5.63674	1140.65	6.00201	18.9471	5.63807	60.4808	53.0608	5.44914	136.697	50.3574	27.1055	86.1134	264.774	206.063	23.9763	8.76818	9.63214	11.6732	2.06443	1.21475
340	PRG_65B29B	2007	4	NA	NA	NA	NA	NA	NA	49.09	NA	NA	150.2	55.18	27.37	91	221.2	201.7	23.28	8.77	NA	NA	NA	NA
341	PRG_65B29B	2008	4	NA	NA	NA	NA	NA	NA	49.06	NA	NA	165.4	56.78	29.24	87.7	252.7	227.8	21.77	10.56	NA	NA	NA	NA
342	PRG_65B29B	2010	4	NA	NA	NA	NA	NA	NA	46.14	NA	NA	111.7	47.97	23.56	74.31	263.3	190.7	19.59	9.79	NA	NA	NA	NA
343	PRG_65B29B	2015	4	6.24833	5.95137	1049.81	5.70963	21.5207	5.73622	50.3072	50.3938	4.74994	160.068	53.528	30.2428	95.2216	294.968	255.78	24.0216	10.7266	16.7345	12.9479	NA	NA
344	PRG_65B29B	2018	4	5.88544	6.99822	1359.64	5.81799	26.0145	6.357	54.9887	63.9642	5.16889	165.433	59.1954	27.9967	85.7788	234.209	237.421	23.5061	10.1814	11.0054	14.6258	3.59768	1.34409
345	PRG_65FBD4	2010	4	NA	NA	NA	NA	NA	NA	33.76	NA	NA	129.1	51.75	25.04	79.23	265.3	207.4	20.4	10.2	NA	NA	NA	NA
346	PRG_65FBD4	2016	4	5.95109	6.07419	1200.15	5.59478	30.5621	5.97479	38.8219	54.6858	5.5414	145.546	60.3753	24.1709	91.0239	284.117	279.849	23.9623	11.7195	10.6962	14.8963	4.20914	1.39107
347	PRG_65FBD4	2018	4	6.03784	6.64573	1602.06	5.22297	29.6676	5.35195	35.8847	57.5737	5.25513	164.18	62.8212	26.4148	95.8734	257.025	257.09	24.9334	10.3955	10.7975	14.496	3.7258	1.33483
348	PRG_67E335	2014	4	6.40442	6.0214	822.16	6.25004	18.2011	6.74053	66.3013	43.3479	6.13777	174.384	59.3081	29.5315	84.4476	231.26	245.752	25.3802	9.72687	11.033	14.1091	NA	NA
349	PRG_67E335	2015	4	6.26888	6.11527	1178.66	6.27551	21.6355	6.77337	61.7146	51.7935	5.55513	157.459	57.0225	27.9804	97.7684	320.833	258.53	24.3411	10.8122	13.4703	10.7348	NA	NA
350	PRG_67E335	2018	4	6.22978	5.01459	1621.89	6.68394	22.9078	6.02128	63.1719	61.7644	6.17452	188.334	57.9991	32.4147	88.1528	302.303	243.392	24.4481	10.0234	11.8574	15.9686	4.11824	1.35773
351	PRG_687F72	2014	4	6.4972	6.4608	949.793	6.18055	15.939	5.97221	68.7667	34.9256	6.38888	145.832	55.7256	26.4076	75.1996	299.689	221.973	22.1016	10.1036	10.9001	14.9376	NA	NA
352	PRG_687F72	2017	4	6.02374	NA	603.515	6.07178	18.1411	5.67742	61.4924	33.1855	6.81682	107.913	54.8541	19.6305	54.2991	240.146	193.605	21.8583	8.88157	10.9984	12.8423	1.86786	1.18128
353	PRG_687F72	2019	4	6.22011	6.01371	986.291	5.69185	17.7941	6.32797	64.0567	41.2465	6.51795	137.982	58.1398	24.1431	68.2582	233.266	185.135	20.652	9.1081	10.1853	12.7664	2.58086	1.26903
354	PRG_697DC4	2009	4	NA	NA	NA	NA	NA	NA	66.56	NA	NA	204.8	58.79	35.25	102.5	235.3	263.2	21.4	12.36	NA	NA	NA	NA
355	PRG_697DC4	2013	4	5.66605	5.35575	1018.68	5.55851	20.1943	5.33126	59.8558	67.8902	NA	222.86	59.6228	37.859	105.976	305.91	286.285	24.0932	11.9272	11.4309	14.9243	NA	NA
356	PRG_697DC4	2014	4	5.63484	6.03422	640.848	5.49283	17.657	5.97383	62.7736	41.4711	5.33139	152.658	57.1625	27.3404	85.2534	302.18	244.173	22.3447	10.9755	12.1038	14.4724	NA	NA
357	PRG_697DC4	2015	4	5.5613	5.93087	893.895	5.50781	22.1854	5.91685	61.0074	53.5375	5.25664	142.432	51.6356	27.5074	92.4881	297.164	265.972	22.752	11.8419	13.3642	11.681	NA	NA
358	PRG_697DC4	2016	4	5.48094	5.60405	1009.1	5.47896	24.037	5.32788	59.3263	55.219	5.14618	195.016	56.0629	34.9638	91.776	288.476	254.338	23.2808	10.9688	10.6419	13.9383	3.2988	1.31902
359	PRG_697DC4	2017	4	5.31787	NA	481.861	5.37584	22.1041	5.66207	58.5721	39.6702	5.48692	125.244	50.0247	25.3884	71.0473	246.287	209.812	22.3544	9.3886	9.99349	11.8033	1.79083	1.18197
360	PRG_697DC4	2018	4	5.63084	5.34211	1242.14	5.6708	27	5.96118	62.2914	69.8138	5.50852	195.138	60.2433	32.6394	89.0221	255.094	246.458	24.0039	10.3149	11.4221	15.4179	3.94043	1.35948
361	PRG_697DC4	2019	4	6.08451	6.02992	1108.08	5.56869	24.5351	5.99359	60.6204	59.223	5.33664	140.811	52.2593	27.3799	88.5694	267.428	225.14	23.0129	9.78691	10.3556	12.6722	2.30736	1.21805
362	PRG_699AFC	2016	4	5.80583	5.65458	1166.77	5.59127	30.1607	5.50314	52.8583	60.284	5.15717	166.702	57.2454	29.7021	94.8841	286.609	259.317	24.8476	10.532	10.1065	14.9527	4.84604	1.49409
363	PRG_699AFC	2017	4	5.77706	NA	661.489	5.5	20.8751	6.00256	51.0866	49.9998	5.28981	159.823	56.1072	28.8559	82.4365	306.337	241.267	22.0973	11.0263	10.8677	14.5501	3.67002	1.34011
364	PRG_699AFC	2018	4	5.60958	6.67077	1371.36	5.05531	30.371	5.95813	54.0348	67.8283	5.10579	172.453	63.9873	27.1124	95.09	277.033	256.733	24.4157	10.5961	11.6688	15.7818	4.12937	1.36253
365	PRG_69AD83	2009	4	NA	NA	NA	NA	NA	NA	57.85	NA	NA	191.7	62.59	31.04	101.2	253.6	248.1	22.59	11.03	NA	NA	NA	NA
366	PRG_69AD83	2010	4	NA	NA	NA	NA	NA	NA	46.34	NA	NA	115.6	53.92	21.41	76.63	270.6	205.1	20.93	9.83	NA	NA	NA	NA
367	PRG_69AD83	2013	4	5.70351	5.96606	1090.32	5.52751	19.6774	6.01135	47.9515	59.6358	NA	210.62	63.1479	33.6606	105.391	305.567	293.487	26.4483	11.2596	12.488	17.6609	NA	NA
368	PRG_69AD83	2014	4	6.30872	6.12746	761.139	6.00124	19.0652	6.05273	52.2333	39.682	5.33734	147.507	65.1819	22.734	84.0346	268.274	244.825	24.1192	10.297	12.1778	15.5729	NA	NA
369	PRG_69AD83	2016	4	6.22574	6.00574	1187.43	5.95763	24.7765	5.72174	50.3971	54.4581	5.60566	176.391	59.0266	30.2443	94.3043	273.419	267.699	24.4558	11.033	10.9458	15.8517	4.90461	1.45116
370	PRG_69AD83	2018	4	5.91188	6.3561	1537.39	5.70454	27.7588	6.34239	51.6777	63.3003	5.13611	191.967	68.1673	28.4856	93.6934	280.351	269.38	25.9272	10.5298	12.2107	16.5466	4.3382	1.37133
371	PRG_69C95A	2011	4	5.852	6.087	NA	5.324	NA	NA	60.97	39.52	NA	186.2	54.89	34.29	88.09	296.6	228.9	21.35	10.87	12.16	15.38	NA	NA
372	PRG_69C95A	2012	4	5.853	6.0844	NA	NA	NA	5.86412	70.0454	NA	NA	201.167	53.1991	38.6433	96.1771	277.964	251.672	21.2788	12.0139	11.1119	14.6627	NA	NA
373	PRG_69C95A	2013	4	5.4511	6.67752	1104.07	5.51641	18.6993	6.56298	57.5881	62.5342	NA	234.526	59.9035	39.8609	103.834	306.103	276.26	24.6341	11.2811	12.6297	16.3697	NA	NA
374	PRG_69C95A	2014	4	5.75895	6.24578	683.811	5.60111	20.4808	6.54145	61.4218	42.4856	5.413	151.048	57.3516	26.6097	80.081	259.499	245.183	22.7929	10.8271	12.8189	16.1743	NA	NA
375	PRG_69C95A	2016	4	6.04351	6.10295	1168.63	5.89973	26.899	5.99459	57.9374	58.9316	5.1584	198.172	57.4513	34.8479	90.1791	294.332	231.481	24.3227	9.55572	9.48513	13.0466	3.56999	1.39563
376	PRG_69C95A	2018	4	5.80263	6.01956	1337.47	6.00805	24.4894	6.71519	60.216	64.6879	5.78393	192.467	60.5195	32.5041	89.5147	285.875	241.219	23.4583	10.2306	10.6678	14.5582	3.88836	1.37418
377	PRG_69F650	2012	4	5.56856	6.66841	NA	NA	NA	6.43204	62.4346	NA	NA	133.533	50.4692	26.9398	94.0509	240.32	234.729	22.4527	10.5219	10.0421	13.3678	NA	NA
378	PRG_69F650	2014	4	5.62011	6.15592	831.638	5.52659	21.1393	5.98563	50.3833	46.5881	4.50257	129.427	58.0481	22.5757	90.7032	299.727	225.166	23.8123	9.59962	11.105	15.728	NA	NA
379	PRG_69F650	2015	4	5.94749	6.86108	1060.17	5.26094	23.3318	6.03638	47.7016	53.9805	4.50982	159.066	57.6077	28.0889	99.3008	321.546	253.534	24.7555	10.3603	16.1961	10.3421	NA	NA
380	PRG_69F650	2016	4	5.61715	6.47832	1000.86	5.28474	27.4011	6.25965	49.8064	56.9194	5.26467	154.274	54.2967	28.9106	88.9844	259.228	246.594	25.324	9.89621	9.4473	14.4859	5.046	1.55532
381	PRG_69F650	2018	4	5.7332	6.01949	1359.83	4.78339	27.232	6.70254	50.1271	65.1916	4.74514	150.12	62.1352	24.4183	93.7617	241.94	237.151	27.1663	8.78044	10.0179	15.507	5.42052	1.56207
382	PRG_6B9CC0	2017	4	5.80641	NA	542.242	5.81667	17.4202	6.5539	61.7401	32.5779	6.14862	112.77	50.8466	22.1775	64.0398	248.754	217.209	21.6662	10.0594	10.9923	12.6317	1.64169	1.15252
383	PRG_6B9CC0	2018	4	5.76829	6.01037	1474.29	6.19785	23.7758	6.61842	65.2087	63.1165	5.83445	178.993	60.761	29.3897	88.798	288.527	253.882	23.5457	10.964	11.8488	15.8506	4.08467	1.36003
384	PRG_6B9CC0	2019	4	6.16369	6.17969	1109.23	6.12657	18.8972	6.81204	64.4624	50.1586	6.11786	136.43	55.1279	24.9433	83.0003	289.059	227.877	22.1956	10.2582	11.3948	13.6601	2.26334	1.20851
385	PRG_6DFF61	2014	4	6.10055	6.59477	833.716	5.95844	18.496	6.59976	58.0667	44.4975	5.0463	146.47	54.8808	26.763	87.2042	276.67	222.26	22.2716	10.012	12.3786	16.1531	NA	NA
386	PRG_6DFF61	2017	4	5.64964	NA	637.382	5.83333	16.2093	7.03991	55.2093	45.3197	5.23827	147.722	49.5942	30.1859	73.8547	273.925	203.338	22.4947	9.06979	11.2522	14.2697	3.02361	1.28728
387	PRG_6DFF61	2019	4	5.79509	6.32944	1123.9	5.77688	20.6577	6.32819	55.1431	59.6129	5.19773	144.026	51.6703	28.2291	82.3271	256.069	196.385	24.8448	8.00097	10.8133	13.4488	2.64182	1.24248
388	PRG_6E17C7	2017	4	5.89091	NA	639.996	6.06667	21.7887	4.88898	53.7134	40.7452	5.29138	140.258	54.585	26.1415	73.4719	264.009	218.371	23.0886	9.49804	9.46348	12.7773	3.30917	1.35891
389	PRG_6E17C7	2019	4	6.03468	6.02741	1187.37	5.63128	22.7399	5.64161	54.5142	66.2258	5.03621	167.187	60.9467	27.4635	94.6906	291.726	235.449	24.4827	9.66399	10.456	13.3251	2.88474	1.28078
390	PRG_6FA317	2019	4	5.75228	5.69295	1351.46	5.63753	25.5632	5.333	49.6326	60.4095	4.91469	154.947	55.1658	28.321	86.1836	234.651	234.289	24.5226	9.69214	11.0576	13.5456	2.48868	1.2428
391	PRG_700376	2015	4	6.62979	6.30337	1329.04	6.54148	19.739	5.97863	60.7394	48.0279	5.9302	158.688	52.8756	29.6649	93.4491	338.114	269.554	23.9431	11.2682	14.6761	11.3763	NA	NA
392	PRG_700376	2018	4	6.37965	5.31907	1620.78	6.72886	22.0964	6.10574	63.612	57.5083	6.28173	169.916	54.3913	31.5661	81.7764	270.291	238.674	23.8981	9.98836	10.8112	14.7059	3.92088	1.37186
393	PRG_708032	2010	4	NA	NA	NA	NA	NA	NA	44.04	NA	NA	125.1	52.8	23.74	83.31	266.3	208.1	20.78	10.12	NA	NA	NA	NA
394	PRG_708032	2013	4	5.86001	5.27882	1199.7	5.82937	20.2517	5.35102	47.4799	67.2937	NA	223.191	59.5828	37.8771	107.093	284.353	287.532	25.3149	11.5873	11.6459	16.1767	NA	NA
395	PRG_708032	2014	4	6.07364	6.67259	758.778	5.63173	19.9059	5.92309	49.7	47.0379	4.21365	163.573	59.8024	27.3987	91.601	268.623	248.508	23.0557	10.8435	11.5264	15.5206	NA	NA
396	PRG_708032	2016	4	5.88945	6.06911	1201.67	5.51585	29.2594	4.99574	50.9834	60.6962	4.5356	186.129	62.0175	30.3743	96.481	273.54	264.465	24.0661	11.0554	11.1178	15.5148	4.40374	1.40197
397	PRG_708032	2018	4	6.11715	5.37161	1629.12	5.28225	28.9808	5.89788	49.593	69.4282	5.17008	170.371	61.3616	27.7765	94.5953	254.765	265.771	25.8208	10.3454	11.3275	15.4926	4.16328	1.37497
398	PRG_7152D5	2017	4	5.74537	NA	516.776	5.55	23.737	6.18148	58.5217	42.1322	5.19736	124.204	53.0592	23.4129	72.4538	261.834	213.286	24.6559	8.66866	9.78971	12.6833	2.88964	1.28977
399	PRG_7152D5	2018	4	5.72122	6.00518	1428.21	5.5302	27.2724	6.01392	62.6898	71.9802	5.30201	183.674	59.8854	30.8046	94.0048	268.183	230.587	25.0704	9.22954	10.4414	14.0996	3.63636	1.35712
400	PRG_7152D5	2019	4	5.91387	6.33333	1040.63	5.65463	23.0991	6.33316	59.7892	59.4636	5.05443	152.376	57.7835	26.8133	88.8359	284.447	221.066	25.9788	8.67213	10.1443	13.9637	3.81075	1.37521
401	PRG_71D6D6	2015	4	5.53928	6.86693	990.611	4.82044	27.2397	5.81331	55.886	63.4563	4.60395	177.362	55.489	32.3457	103.194	317.759	259.618	26.3968	9.9546	13.7611	10.9392	NA	NA
402	PRG_71D6D6	2016	4	5.31516	6.52752	919.878	5.10568	28.3724	5.50405	57.2789	65.2659	4.64183	195.207	53.7417	36.7158	96.1627	266.947	244.074	25.6498	9.66063	10.4444	13.893	3.44684	1.32897
403	PRG_71D6D6	2017	4	5.48524	NA	465.721	5.1	24.7257	5.87631	54.4273	50.4056	4.40223	148.524	54.8295	27.3447	79.2517	258.728	217.618	23.9302	9.18266	9.4797	12.4759	2.98058	1.32325
404	PRG_743FB5	2015	4	6.53042	6.21807	1251.68	5.81545	23.5222	5.5817	53.4878	53.7072	5.1812	170.133	61.7663	27.5055	100.383	339.92	281.16	24.2306	11.7188	16.0161	12.2306	NA	NA
405	PRG_743FB5	2018	4	6.42829	6.3562	1654.53	5.87075	25.999	6.38838	55.469	67.3547	5.70343	178.953	65.1239	27.8342	98.4728	285.592	265.101	25.4085	10.4816	10.6332	14.4517	3.81172	1.34931
406	PRG_750424	2015	4	5.17225	6.05722	714.209	4.73829	24.5072	5.73655	57.0809	57.3541	4.68819	134.279	44.4682	30.9153	92.5835	297.625	236.388	24.6156	9.71767	13.4445	9.84376	NA	NA
407	PRG_750424	2018	4	5.54703	6.05419	1055.61	5.17181	30.4017	6.66049	58.7285	65.5119	5.10048	172.43	51.8806	33.3518	84.6767	261.156	220.748	22.7489	9.69965	9.40874	12.7651	3.25841	1.35263
408	PRG_761DB4	2017	4	5.75269	NA	768.831	5.30307	22.9362	5.30405	44.2396	51.9726	5.1336	154.244	57.7586	26.808	83.0799	263.424	227.625	19.7293	11.6105	12.5478	16.2032	3.6347	1.30143
409	PRG_761DB4	2019	4	5.98235	5.30108	1160.25	5.06591	26.4823	5.62971	42.743	55.88	5.12448	155.923	62.8884	24.7815	85.163	244.504	226.611	23.5821	9.66943	12.3818	15.8084	3.40268	1.28694
410	PRG_762AB1	2016	4	5.68344	5.68311	1079.04	5.84699	27.1975	5.7091	56.1378	58.869	5.15677	201.904	59.0492	34.8176	92.7671	258.783	248.828	23.6732	10.6035	10.2564	13.4284	3.16851	1.3267
411	PRG_762AB1	2017	4	5.87104	NA	646.851	5.58333	19.1682	5.69144	54.7153	47.0623	5.56667	160.973	51.8819	31.54	77.7114	263.709	229.255	22.9602	10.0578	10.8834	13.2754	2.40386	1.24234
412	PRG_762AB1	2018	4	5.97673	5.82784	1532.3	5.77756	28.1242	5.5324	58.9288	67.9044	5.47293	191.921	60.4033	31.8121	93.8854	278.66	259.462	24.0906	10.8367	10.7761	14.3946	3.5903	1.34901
413	PRG_778697	2009	4	NA	NA	NA	NA	NA	NA	67.49	NA	NA	194.7	58.02	33.84	98.3	249.6	238.2	22.09	10.78	NA	NA	NA	NA
414	PRG_778697	2013	4	5.37318	6.0238	954.869	5.52208	20.2756	5.97702	62.9497	65.3287	NA	212.048	59.7906	35.8449	102.044	301.764	250.505	24.3344	10.4609	11.2234	14.5991	NA	NA
415	PRG_778697	2014	4	5.70468	6.34287	726.038	5.80533	17.0273	6.23521	63.4	38.821	5.66717	132.567	52.4844	25.746	81.7195	276.012	205.198	21.9583	9.5183	10.8894	13.8979	NA	NA
416	PRG_778697	2015	4	6.30468	5.35315	1082.41	6.03258	19.3062	6.35842	60.4215	50.6171	5.15696	137.092	51.4734	26.8489	93.3313	313.095	241.726	23.617	10.2211	14.3053	11.6551	NA	NA
417	PRG_778697	2016	4	5.53705	5.70345	955.563	5.92329	23.4786	5.67272	60.1448	53.1178	5.1767	157.514	49.6975	32.282	82.3895	269.027	206.051	22.4815	9.18567	9.77285	13.3615	3.58579	1.37977
418	PRG_778697	2017	4	5.73867	NA	481.553	5.53753	20.5025	5.63444	59.3326	39.9439	5.36206	118.967	52.4707	22.7289	65.8179	261.847	203.731	23.8735	8.56359	10.0191	13.3274	3.31906	1.33168
419	PRG_778697	2018	4	5.49915	4.97624	1324.45	5.65365	23.5793	6.20032	63.2372	70.2315	5.24147	172.327	61.0359	28.0582	83.032	255.889	216.945	23.1423	9.409	10.4452	14.6233	4.15967	1.41757
420	PRG_778697	2019	4	5.83858	5.35988	1068.85	6.16925	20.7996	5.6575	61.1301	53.7204	5.31996	139.051	53.0745	26.8531	76.3239	250.271	182.322	23.0893	7.93678	10.059	12.5413	2.47667	1.26279
421	PRG_77D714	2007	4	NA	NA	NA	NA	NA	NA	40.16	NA	NA	161.5	57.43	28.17	93.3	244.4	223.9	20.12	11.47	NA	NA	NA	NA
422	PRG_77D714	2008	4	NA	NA	NA	NA	NA	NA	37.23	NA	NA	167.6	54.04	31.13	93	263.9	227.2	17.96	12.84	NA	NA	NA	NA
423	PRG_77D714	2009	4	NA	NA	NA	NA	NA	NA	50.12	NA	NA	140.2	53.98	26.42	94.9	270.3	231.6	17.75	13.22	NA	NA	NA	NA
424	PRG_77D714	2010	4	NA	NA	NA	NA	NA	NA	35.97	NA	NA	117.6	48.67	24.44	73.19	244.4	192.6	18.28	10.57	NA	NA	NA	NA
425	PRG_77D714	2017	4	5.78429	NA	642.023	6.02471	17.6148	5.37771	41.2467	44.3746	4.7241	148.349	54.5404	27.5962	75.7912	265.056	238.023	18.6247	12.852	14.0079	17.6858	3.71422	1.28332
426	PRG_77D714	2019	4	5.60075	6.354	1073.29	5.47675	20.9561	5.31318	37.9409	48.3958	5.03496	139.436	54.0673	25.9467	84.5832	269.759	233.692	20.4385	11.6813	11.9486	14.3818	2.40201	1.19868
427	PRG_7A9909	2017	4	5.92316	NA	536.236	5.64216	20.7036	6.51106	59.5578	35.9618	5.81601	130.836	53.5331	24.6756	61.3282	249.334	211.547	22.8872	9.23824	11.1929	13.6505	2.45346	1.22409
428	PRG_7A9909	2018	4	6.11415	6.14208	1670.92	6.08309	26.3115	6.35124	63.0532	64.3627	5.98066	193.851	61.5753	31.8765	88.0536	275.829	244.35	24.3479	10.0669	11.8365	15.5014	3.72472	1.31337
429	PRG_7A9909	2019	4	6.13706	5.99265	1163.48	5.72075	22.6072	5.84247	62.1285	48.1628	5.8406	144.647	56.3215	25.7763	79.8854	260.119	213.519	22.8162	9.41992	10.9985	13.8642	2.87735	1.27693
430	PRG_7CA380	2011	4	5.501	5.764	NA	5.339	NA	NA	52.01	37.77	NA	165.1	57.19	28.96	83.43	285.5	213.3	20.09	10.65	11.83	16.52	NA	NA
431	PRG_7CA380	2016	4	5.80805	6.61017	973.886	5.60623	30.2012	5.99446	47.2576	53.4763	5.35359	141.624	59.8551	24.2837	88.4694	281.773	237.153	20.9616	11.3889	10.9258	15.2383	4.31284	1.40729
432	PRG_7CA380	2018	4	6.3664	5.72326	1541.01	5.43211	26.4593	6.03197	48.3665	60.6891	5.24589	151.46	61.8039	24.4648	90.6015	269.199	239.776	22.6201	10.6977	12.3709	16.1667	3.75508	1.31493
433	PRG_7DFF08	2017	4	5.4818	NA	620.777	5.56667	19.3113	6.20338	54.9018	42.1961	5.53094	157.116	53.9198	29.2228	75.0576	310.276	226.822	22.634	10.0397	10.6043	14.1079	3.48496	1.34137
434	PRG_7DFF08	2018	4	5.8834	6.16121	1462.73	5.61823	27.0021	6.40783	59.0166	71.3324	5.18933	194.376	63.9794	30.5591	101.156	302.939	244.607	22.6773	10.9391	10.5917	14.3943	3.83975	1.37857
435	PRG_7DFF08	2019	4	5.58816	6.52172	1089.61	5.44795	24.1199	6.17877	57.4339	60.7724	5.04655	165.839	58.0521	28.8817	89.2987	298.501	222.303	23.393	9.61782	10.6378	13.7119	3.08277	1.30212
436	PRG_7E4DC6	2015	4	5.71412	6.69486	946.06	5.12908	24.6602	5.98051	55.4068	61.0065	4.35939	164.189	56.5949	29.1321	104.147	325.716	270.206	25.0941	10.8801	15.3799	11.287	NA	NA
437	PRG_7E4DC6	2016	4	5.61325	6.18674	1088.16	5.55674	29.999	5.32902	55.9142	64.5074	4.97309	190.981	60.7617	31.7367	96.87	254.567	252.77	24.8286	10.2438	10.2088	13.9035	3.69461	1.36934
438	PRG_7E4DC6	2017	4	5.83118	NA	591.174	5.46667	19.7959	6.65801	53.7174	50.9599	5.09515	156.775	55.8886	28.2386	81.9362	260.845	224.629	22.9716	9.88117	10.2651	13.2165	2.88049	1.27662
439	PRG_7EB504	2017	4	6.46849	NA	686.251	6.13793	18.039	6.29343	59.423	32.3421	5.86577	106.936	49.8909	21.7726	64.3609	259.89	211.447	23.3828	9.10284	10.6417	13.4061	2.76498	1.27989
440	PRG_7EB504	2018	4	6.31266	5.69693	1695.33	6.11442	25.0983	6.37043	62.9446	67.7583	5.60104	176.553	57.1914	30.8578	92.3544	266.878	243.697	24.1728	10.1844	11.3108	14.4967	3.24301	1.32996
441	PRG_7EB504	2019	4	6.00772	5.96523	1081.76	5.70913	21.5139	6.03201	62.0832	51.3479	5.75136	133.598	54.51	24.6639	83.7903	271.292	212.61	23.9567	8.93299	10.2771	12.8682	2.60567	1.26723
442	PRG_801907	2018	4	5.68815	5.66612	1469.3	5.77751	28.0642	5.87672	56.1142	65.612	5.51074	177.315	56.7699	31.4285	88.122	258.408	236.061	23.6036	10.0274	11.467	15.2027	3.67132	1.34909
443	PRG_80927F	2014	4	6.06916	6.37228	843.145	6.0035	16.5415	6.00677	69.2732	36.3545	6.40947	155.055	51.159	30.9846	78.4771	308.576	218.611	21.2525	10.3505	10.9814	12.9731	NA	NA
444	PRG_80927F	2017	4	6.21025	NA	613.393	6.26667	18.8084	6.44096	62.7546	29.9432	6.64754	117.158	51.3877	22.9943	57.6067	247.489	201.059	21.7729	9.24935	10.4466	11.371	0.941686	1.0883
445	PRG_80927F	2019	4	5.87059	6.3506	1124.36	5.37411	22.7725	5.35602	65.3974	44.6158	6.04121	137.373	54.5914	25.4488	75.7713	263.107	196.837	21.2897	9.23088	10.7149	12.6586	1.94121	1.1833
446	PRG_8181B9	2007	4	NA	NA	NA	NA	NA	NA	42.74	NA	NA	187.5	62.87	29.95	93.7	261.4	238.3	23.11	10.44	NA	NA	NA	NA
447	PRG_8181B9	2008	4	NA	NA	NA	NA	NA	NA	42.68	NA	NA	181.9	59.67	30.52	92.6	260	237.1	20.9	11.69	NA	NA	NA	NA
448	PRG_8181B9	2015	4	6.20055	6.35277	1189.07	5.8654	23.6599	5.8721	44.9115	47.1796	5.26966	167.872	59.6317	28.2071	93.8205	312.121	254.721	21.7338	12.0503	15.2177	11.7566	NA	NA
449	PRG_8181B9	2018	4	6.21181	6.37088	1393.71	5.42155	25.6435	5.72602	48.1692	56.7537	5.12639	164.979	62.7172	26.2935	92.4733	262.7	275.574	24.1112	11.3853	11.7511	13.9177	2.10365	1.17635
450	PRG_81E0CD	2018	4	5.63307	6.37565	1251.94	5.20698	27.721	6.32661	56.4015	66.9408	5.1581	166.152	57.0904	29.3171	89.4584	263.898	243.026	23.1955	10.5693	11.1333	14.5532	3.46333	1.32676
451	PRG_82F81E	2009	4	NA	NA	NA	NA	NA	NA	59.62	NA	NA	187.6	63.02	30.42	93.6	233	222	20.5	10.93	NA	NA	NA	NA
452	PRG_82F81E	2011	4	5.841	5.033	NA	5.606	NA	NA	56.7	38.36	NA	172.6	57.18	30.42	79.67	256.7	203.5	20.46	9.98	10.37	13.44	NA	NA
453	PRG_82F81E	2016	4	5.78427	5.30246	1060.65	6.0331	25.8097	5.00688	53.1589	52.2012	5.6035	169.587	58.9743	29.2359	82.087	236.824	221.086	21.8725	10.1461	9.56795	13.2653	3.70092	1.37855
454	PRG_82F81E	2018	4	6.11183	5.35646	1509.16	5.66782	24.5504	6.05603	51.9881	61.3663	5.58826	173.85	65.2363	27.0245	84.4469	246.509	229.249	23.0997	10.031	11.0643	14.6604	3.57871	1.33745
455	PRG_83E215	2011	4	5.7	4.887	NA	5.3	NA	NA	57.97	42.4	NA	183.8	58.99	31.57	86.99	273.7	235.3	20.96	11.23	11.91	16.34	NA	NA
456	PRG_83E215	2014	4	6.24856	6.24121	716.421	5.69964	21.1451	6.69363	57.6333	43.2831	5.74293	148.32	57.5259	26.2205	83.7367	284.863	240.64	21.9833	11.0273	11.9386	15.7567	NA	NA
457	PRG_83E215	2015	4	6.18954	6.36174	1194.1	5.72255	23.2832	6.73193	55.2138	56.711	5.25086	161.111	56.6001	28.6375	100.633	313.566	276.706	23.9307	11.6459	17.2126	12.6752	NA	NA
458	PRG_83E215	2016	4	5.83395	5.6403	1091.62	5.65824	29.1896	6.05314	54.8863	58.6448	5.50414	180.229	57.8438	31.8663	94.9662	270.721	241.291	22.2775	10.8495	11.2133	15.2926	4.08209	1.38
459	PRG_83E215	2017	4	6.00507	NA	628.452	5.46667	20.1372	5.90233	53.1175	42.9064	5.67206	156.945	50.7885	31.0258	78.9707	289.749	218.11	21.3073	10.3558	11.3731	14.2707	2.90971	1.27742
460	PRG_83E215	2018	4	5.70013	5.95928	1203.38	5.36231	27.7803	5.95755	56.6146	65.1954	5.09381	171.006	57.9445	30.0407	93.3421	257.398	240.387	22.2972	10.8856	10.9165	15.542	4.68076	1.45595
461	PRG_83E215	2019	4	5.47026	5.99571	1225.27	5.8635	26.3511	5.67337	56.9262	54.9771	5.3416	143.762	55.2347	26.4329	81.739	282.749	208.02	22.5222	9.44573	10.9313	14.1942	3.2829	1.30992
462	PRG_847345	2015	4	6.21212	5.95335	1096.99	6.0599	20.0842	5.66805	59.1682	49.4064	5.19655	145.331	54.576	26.9363	95.0397	330.367	250.556	23.7864	10.5591	13.6506	11.0763	NA	NA
463	PRG_847345	2018	4	6.17893	5.69693	1601.56	5.76543	25.3658	5.98221	60.8242	68.1868	5.61861	188.836	61.9675	30.8562	94.7834	300.813	249.418	25.2725	10.0031	11.2729	14.7948	3.5321	1.32926
464	PRG_847345	2019	4	6.33569	5.66908	1180.2	5.86449	21.037	5.33254	58.8048	54.7905	5.38312	158.563	56.4114	28.4364	88.0965	304.123	232.293	24.3587	9.58742	10.8537	13.5318	2.68484	1.25128
465	PRG_84EBB0	2007	4	NA	NA	NA	NA	NA	NA	57.62	NA	NA	156	52.38	29.96	90.5	264.6	255.6	25.28	10.22	NA	NA	NA	NA
466	PRG_84EBB0	2008	4	NA	NA	NA	NA	NA	NA	60.78	NA	NA	211.1	61.69	34.5	93.2	275.3	255.9	24.02	10.69	NA	NA	NA	NA
467	PRG_84EBB0	2015	4	6.07223	5.9793	1052.71	6.22381	19.5956	6.28645	59.7858	48.148	5.17977	154.463	55.0615	27.9582	92.9476	355.197	260.347	23.1151	11.2756	15.0489	12.1713	NA	NA
468	PRG_84EBB0	2018	4	5.83686	5.66831	1479.43	5.57264	26.8129	5.638	62.7243	69.1925	5.33505	190.279	61.0025	32.0251	88.9991	297.452	222.734	22.9272	9.94226	10.7821	14.6227	3.89071	1.37721
469	PRG_84EBB0	2019	4	5.54169	6.33417	1176.07	5.84683	20.8258	6.68059	61.4164	57.3243	5.6023	141.282	53.5037	26.5666	87.3773	301.946	212.401	24.0693	8.97901	11.2624	13.1627	1.88492	1.17747
470	PRG_855FB5	2017	4	5.95017	NA	606.432	5.94733	16.665	6.48802	54.9884	46.8999	5.49259	144.036	48.0339	30.4151	76.6246	279.396	215.969	22.1295	9.83873	11.7104	14.6068	2.8911	1.25769
471	PRG_855FB5	2018	4	6.11933	6.48736	1461.17	5.47487	26.1883	6.65651	57.2566	70.0806	5.39125	171.353	55.2953	31.1491	92.4907	247.199	242.946	24.6536	9.94591	11.172	14.4732	3.26783	1.31349
472	PRG_855FB5	2019	4	5.69379	6.14933	1126.88	5.8108	22.8114	6.36663	56.4741	62.4062	5.29869	147.404	52.6174	28.1601	88.2135	251.374	212.281	24.4367	8.81865	10.8988	13.3701	2.47245	1.22825
473	PRG_87082C	2007	4	NA	NA	NA	NA	NA	NA	54.82	NA	NA	152	50.05	30.57	93.7	230.7	238.3	24.14	10.1	NA	NA	NA	NA
474	PRG_87082C	2008	4	NA	NA	NA	NA	NA	NA	56.29	NA	NA	188.2	54.77	34.71	93.3	257.4	246.2	23.8	10.52	NA	NA	NA	NA
475	PRG_87082C	2009	4	NA	NA	NA	NA	NA	NA	63.6	NA	NA	195.8	56.48	35	99.9	243.9	241.8	23.13	10.6	NA	NA	NA	NA
476	PRG_87082C	2010	4	NA	NA	NA	NA	NA	NA	52.97	NA	NA	106	46.04	23.33	81.63	298.7	215.8	21.65	9.98	NA	NA	NA	NA
477	PRG_87082C	2012	4	5.48605	6.32662	NA	NA	NA	5.5666	68.5686	NA	NA	183.039	50.7393	36.1562	99.2036	264.024	254.158	21.5883	11.9867	11.8669	14.6657	NA	NA
478	PRG_87082C	2014	4	5.61708	5.94671	673.772	5.41527	20.8422	6.21239	59.6	42.723	5.44746	151.685	54.9466	27.8974	83.4699	258.56	250.433	24.5214	10.3256	12.4008	15.5535	NA	NA
479	PRG_87082C	2016	4	5.6127	5.5942	1063.83	5.93315	25.7824	5.69813	57.0463	61.9021	5.08446	178.691	54.679	33.0083	95.1874	250.577	251.462	25.0163	10.0522	10.5097	14.3555	3.84382	1.36169
480	PRG_87082C	2018	4	5.52765	5.66843	1500.76	6.0086	24.2723	6.38935	60.499	66.7059	5.72571	177.159	56.4274	31.5347	92.9233	276.576	244.401	23.9218	10.2871	10.7601	14.1543	3.37486	1.32664
481	PRG_8A53A3	2015	4	6.44028	6.00358	1220.04	6.19116	22.7531	6.35753	59.1825	54.625	5.39399	152.15	54.9205	28.1558	96.8218	327.969	280.308	25.0527	11.2292	15.4519	13.0006	NA	NA
482	PRG_8A53A3	2017	4	5.92492	NA	738.352	5.9	15.9314	6.65689	58.033	38.3001	6.28938	138.68	50.52	27.3505	68.9855	249.707	214.364	23.3616	9.22466	11.9048	14.4268	2.52707	1.23003
483	PRG_8A53A3	2019	4	5.78127	6.33159	1307.31	5.72171	21.8032	5.99415	59.4196	51.6514	5.66644	146.665	56.6281	26.1263	81.4812	304.026	224.716	24.2517	9.3651	11.6562	14.275	2.60641	1.22609
484	PRG_8B8325	2014	4	6.4164	6.36465	853.937	5.79889	19.2307	6.37264	61.2667	43.5475	5.75266	160.555	64.0092	25.5002	87.2109	260.877	238.9	23.6481	10.3449	11.6116	14.6181	NA	NA
485	PRG_8B8325	2017	4	6.07499	NA	796.315	6.2	16.543	5.96306	56.5536	40.819	6.09036	145.69	51.3196	28.7007	76.9369	276.796	223.716	23.5528	9.52014	10.879	13.3807	2.50713	1.2458
486	PRG_8B8325	2019	4	5.86371	5.97683	1107.68	5.68273	20.7122	6.02576	59.5268	57.5167	5.65889	157.63	52.678	30.118	87.5324	275.51	244.429	24.5724	10.0631	10.9685	14.0465	3.10747	1.28175
487	PRG_8C6B5F	2018	4	5.77015	6.31577	1494.4	5.74835	28.4622	5.65262	61.8944	73.8384	5.05615	200.265	61.4485	32.9119	91.0798	261.856	232.965	23.3787	10.0508	10.7348	14.7658	4.10165	1.39747
488	PRG_8C6B5F	2019	4	5.93207	5.99771	1205.73	6.03846	23.4347	5.9805	61.0656	54.7715	5.49024	157.897	52.4627	30.4514	84.4163	298.322	208.299	22.6639	9.3533	11.3371	13.9014	2.60357	1.24208
489	PRG_8D3577	2017	4	5.587	NA	670.713	5.66667	19.3145	5.2814	51.2202	45.3768	5.65385	153.469	56.3714	27.2136	72.2553	217.276	204.81	21.6577	9.41671	9.15653	11.4636	2.30522	1.26174
490	PRG_8D3577	2018	4	6.48608	6.29385	1758.87	6.10885	25.3175	5.94729	53.3309	65.0371	5.50569	179.687	62.984	28.7777	91.5763	247.125	260.76	22.96	11.4983	11.151	15.4142	4.23972	1.40299
491	PRG_8D3577	2019	4	6.02928	5.66891	1347.56	5.75774	24.0183	6.00093	50.6759	56.5928	5.25366	154.847	57.8614	27.1117	83.4121	265.392	223.138	22.3113	10.0878	10.241	13.6944	3.44452	1.33694
492	PRG_8F692A	2017	4	5.88546	NA	625.136	5.91378	21.5327	5.4661	55.5264	42.1979	5.32526	128.687	50.4902	25.8754	73.572	265.057	213.254	23.2679	9.21041	10.1451	12.8593	2.71247	1.26959
493	PRG_8F692A	2018	4	5.87794	6.18169	1628.55	5.78975	25.7784	5.68647	59.3915	70.0213	5.35696	185.269	59.1668	31.5148	92.6105	281.314	237.074	23.3101	10.2003	11.213	14.5388	3.28128	1.30589
494	PRG_8F692A	2019	4	5.99149	6.32863	1180.34	5.82986	23.7985	6.34005	57.18	61.4002	5.16356	158.163	53.873	29.5182	89.3552	281.001	216.391	23.7332	9.12771	10.3294	12.5702	2.23534	1.21308
495	PRG_8F7958	2015	4	5.87211	6.60054	1217.4	5.58333	22.0703	5.94508	59.8877	57.1212	4.75569	160.384	52.4801	30.6011	96.9877	308.935	272.702	26.1287	10.4408	15.0374	12.213	NA	NA
496	PRG_8F7958	2017	4	5.48585	NA	534.005	5.36667	18.7843	6.57875	58.0921	48.6471	5.27623	143.297	52.4146	27.6049	73.1184	252.708	213.846	24.8514	8.67822	10.4612	13.0465	2.58765	1.25354
497	PRG_8F7958	2019	4	5.81628	5.02355	1032.66	5.81041	21.8593	5.63014	60.0382	57.9832	5.32829	148.678	51.7701	29.1566	83.5247	254.783	204.154	26.2681	7.83003	10.2764	12.2731	1.99389	1.19703
498	PRG_8F9099	2015	4	5.72084	6.73304	1008.97	5.61988	22.3334	5.7419	52.784	47.0564	5.03265	154.746	53.7845	29.0637	89.742	306.963	256.936	24.6755	10.4747	13.7745	11.1863	NA	NA
499	PRG_8F9099	2018	4	5.4281	6.69335	1197.62	5.59754	28.4751	6.0916	55.7832	62.8576	5.2378	170.021	63.1533	26.6755	89.0857	273.783	256.472	25.8653	10.0538	12.2135	15.1383	2.9253	1.24603
500	PRG_8F9099	2019	4	5.57908	6.66212	847.122	5.71897	23.2487	5.00662	53.9058	56.785	4.99874	151.142	55.3653	27.0744	82.8113	235.834	203.922	22.4547	9.12228	9.56952	11.4472	1.8481	1.18554
501	PRG_8FAF9C	2018	4	5.42613	6.35538	1169.01	5.3657	27.1812	6.05054	62.216	70.5373	5.40153	204.866	62.783	32.9349	90.5857	260.713	233.93	24.3179	9.67581	10.8299	14.5362	3.66386	1.35296
502	PRG_8FAF9C	2019	4	5.90594	6.34157	1045.57	5.48917	26.6728	5.34444	60.6886	64.0508	5.19201	168.323	53.5289	31.748	88.3076	268.526	220.579	24.4796	8.96498	10.4116	12.8724	2.45252	1.24008
503	PRG_8FF15A	2014	4	6.22478	6.27766	871.028	5.88704	19.6576	6.26216	63.4742	41.375	5.89238	153.134	59.2127	25.963	76.4239	212.694	232.155	24.1232	9.72629	12.6242	15.8966	NA	NA
504	PRG_8FF15A	2016	4	5.90148	6.19547	1148.02	6.4085	25.4355	6.34203	61.2464	56.0097	5.33258	191.351	59.0187	33.0103	89.5092	259.199	238.848	24.2525	9.83775	11.1797	14.6424	3.47172	1.33321
505	PRG_8FF15A	2017	4	5.60207	NA	692.379	5.79509	17.5799	6.38409	58.2037	43.6493	6.02622	154.049	48.9991	32.7344	72.9475	251.835	208.03	22.5757	9.20853	11.4138	13.7783	2.37872	1.21672
506	PRG_8FF15A	2019	4	5.78087	6.02356	1168.44	5.58389	22.0826	6.36195	61.0072	59.2136	5.60079	148.496	50.7603	29.3711	83.4984	231.305	209.932	24.5686	8.68928	10.1494	13.8874	3.73816	1.38388
507	PRG_902530	2016	4	5.66206	5.65479	1067	5.86912	24.5411	4.98946	53.1975	57.5778	5.15947	177.672	56.1811	32.4454	90.7346	279.855	237.964	23.2204	10.3233	10.256	13.7047	3.44202	1.34311
508	PRG_902530	2018	4	5.6641	6.33024	1514.29	5.49225	26.6178	6.02077	56.0947	69.2819	5.08015	176.88	58.9132	29.9132	89.7134	244.211	236.455	23.5376	10.0372	11.0633	14.5707	3.46934	1.3129
509	PRG_913032	2019	4	5.54693	5.36659	1009.41	6.17492	24.2995	5.67877	61.1538	56.9642	5.35883	149.263	52.1759	28.8621	80.5844	252.129	213.464	25.0826	8.60258	11.865	13.4067	1.52981	1.12491
510	PRG_91706A	2014	4	6.22452	6.62925	773.629	5.77464	17.656	6.84824	59.2232	37.0329	5.32128	135.725	51.5463	26.3566	84.5736	297.581	225.481	21.2913	10.6848	10.8253	14.1444	NA	NA
511	PRG_91706A	2017	4	5.61775	NA	493.662	5.36667	20.2124	6.25822	54.3963	36.982	4.97053	119.291	50.9765	23.6284	68.7692	266.249	210.479	20.5469	10.2845	9.13645	12.2549	3.11101	1.3507
512	PRG_91706A	2019	4	5.41784	6.68408	1062.57	5.69881	22.7504	5.98333	56.9473	54.0479	5.12482	148.524	54.0151	27.4502	84.8914	266.069	213.957	22.0718	9.71774	9.00214	12.3842	3.34999	1.39911
513	PRG_918CE6	2007	4	NA	NA	NA	NA	NA	NA	51.28	NA	NA	156.5	56.14	28.37	95.8	235.8	229.7	25.31	9.41	NA	NA	NA	NA
514	PRG_918CE6	2008	4	NA	NA	NA	NA	NA	NA	50.8	NA	NA	178.7	57.71	31.32	94.1	237.9	251.8	23.3	11	NA	NA	NA	NA
515	PRG_918CE6	2013	4	5.51682	5.62136	1181.9	6.09028	18.8202	5.20657	49.1657	60.4848	NA	200.962	60.4881	33.7252	103.31	287.637	274.472	25.6208	10.7441	12.3732	16.3898	NA	NA
516	PRG_918CE6	2014	4	6.13276	6.35868	722.081	5.86254	19.433	5.99578	55.1881	42.6744	5.37492	146.697	61.5912	24.0301	85.6236	267.545	234.773	23.3158	10.232	12.0496	16.5149	NA	NA
517	PRG_918CE6	2016	4	5.81433	5.63741	1114.87	5.82722	25.807	5.66963	53.8511	58.1587	5.28005	178.887	56.1049	32.7437	89.0861	260.624	243.624	24.4323	10.0396	11.0432	15.3268	4.27575	1.40079
518	PRG_918CE6	2018	4	6.11193	5.68387	1546.1	5.51674	23.5015	6.32405	56.0115	66.6317	5.20073	165.169	61.1899	26.8346	91.9784	257.326	244.95	25.3041	9.82252	11.2752	15.4469	4.14421	1.39369
519	PRG_91F4FC	2015	4	5.90183	6.54685	1205.28	5.72531	21.9939	5.8139	53.3891	52.1404	4.91981	153.808	56.4894	27.6608	98.8989	322.046	269.666	24.6006	11.0892	14.7874	10.6486	NA	NA
520	PRG_91F4FC	2016	4	5.86059	6.28908	1137.63	6.08524	28.5671	5.812	50.8275	54.1892	5.60721	159.004	55.8946	29.0928	92.4026	265.376	257.599	24.1265	10.7738	9.53641	14.442	4.90583	1.53802
521	PRG_91F4FC	2017	4	5.66513	NA	633.466	5.65	18.91	5.70792	50.0215	45.9327	5.42999	147.622	52.8864	28.1235	78.4258	267.525	240.136	22.5641	10.6993	10.0165	14.6986	4.68128	1.48987
522	PRG_926C8E	2009	4	NA	NA	NA	NA	NA	NA	65.82	NA	NA	201.7	56.68	35.93	104.4	239.9	242.6	22.85	10.73	NA	NA	NA	NA
523	PRG_926C8E	2013	4	5.75905	6.5034	1086.28	5.74267	22.2345	6.05715	58.7153	69.8504	NA	237.682	58.7364	40.9288	108.156	321.756	271.572	24.3561	11.1891	11.6102	15.5657	NA	NA
524	PRG_926C8E	2014	4	5.34803	6.59886	704.284	5.4661	19.1318	6.7309	59.5933	42.67	5.36412	165.539	55.4172	30.0156	90.7915	306.651	234.704	23.783	9.9367	11.0392	14.643	NA	NA
525	PRG_926C8E	2016	4	5.49765	6.36409	1025.86	5.83174	24.0665	6.36219	58.3016	56.4194	4.99963	171.552	51.4707	33.7395	91.1132	287.599	233.226	23.9862	9.80489	11.1876	15.192	3.99956	1.36494
526	PRG_926C8E	2018	4	5.87443	5.98046	1402.43	5.69153	27.3427	6.01606	61.3553	72.0514	5.28953	172.447	59.8288	29.1294	92.5619	259.899	225.774	23.9354	9.60418	10.4292	14.367	4.04643	1.39403
527	PRG_93C54C	2007	4	NA	NA	NA	NA	NA	NA	49.42	NA	NA	154.6	54.99	28.35	88.4	221.4	220.8	22.51	9.92	NA	NA	NA	NA
528	PRG_93C54C	2008	4	NA	NA	NA	NA	NA	NA	51.1	NA	NA	173.3	58.05	30.26	90	235.1	249.2	22.05	11.4	NA	NA	NA	NA
529	PRG_93C54C	2009	4	NA	NA	NA	NA	NA	NA	60.12	NA	NA	175.4	59.09	30.06	97.2	239	243.7	20.52	11.98	NA	NA	NA	NA
530	PRG_93C54C	2010	4	NA	NA	NA	NA	NA	NA	48.03	NA	NA	102	49.33	20.42	76.39	272.2	201.8	19.95	10.16	NA	NA	NA	NA
531	PRG_93C54C	2011	4	5.416	6.272	NA	5.496	NA	NA	56.36	38.14	NA	171.6	56	30.94	83.43	257.2	228.7	20.33	11.31	11.52	15.73	NA	NA
532	PRG_93C54C	2012	4	6.03445	5.66892	NA	NA	NA	5.96373	65.7557	NA	NA	161.006	52.0312	31.1139	89.183	245.431	231.797	19.8201	11.7113	11.8885	14.736	NA	NA
533	PRG_93C54C	2013	4	5.37698	6.79441	1159.49	5.75939	19.6895	6.39395	48.6959	57.3788	NA	205.607	58.4921	35.4356	100.645	276.276	282.916	24.3666	11.6736	11.2612	16.5328	NA	NA
534	PRG_93C54C	2014	4	6.14638	6.26489	863.277	6.10481	18.598	7.06207	52.7417	38.3738	5.34604	137.215	56.9208	24.3204	83.1212	277.652	240.353	21.61	11.1684	11.7732	16.1581	NA	NA
535	PRG_93C54C	2015	4	6.33823	6.69776	1088.62	5.8948	21.3053	6.00636	50.8216	49.2702	4.66482	150.216	52.0258	29.0674	90.4481	277.373	254.725	23.3023	11.1497	15.7538	12.3111	NA	NA
536	PRG_93C54C	2016	4	6.33248	5.4184	1194.63	6.13607	24.363	6.342	52.0906	53.2191	5.06776	163.471	55.9895	29.2066	88.1656	248.002	249.282	22.4832	11.1688	11.2625	15.3724	4.11428	1.37124
537	PRG_93C54C	2017	4	5.84832	NA	617.948	5.79189	18.8071	6.6638	49.6739	46.2235	5.29177	157.901	54.852	29.1434	76.7336	254.961	230.738	20.7716	11.2256	11.6293	14.9807	3.33952	1.28917
538	PRG_93C54C	2018	4	6.3419	6.34988	1586.36	5.59415	22.8604	7.08185	54.9972	63.6802	5.38962	162.833	58.4406	27.729	89.3389	247.896	257.486	23.016	11.2021	11.9605	15.2662	3.3021	1.27432
539	PRG_93C54C	2019	4	5.53135	6.34388	1125.96	5.76889	21.5258	6.33022	53.2461	52.1844	5.15803	120.946	52.3927	23.2802	77.402	235.505	194.234	22.4908	8.67303	9.52392	12.5013	2.97834	1.32467
540	PRG_972FBC	2016	4	5.4204	6.02714	973.24	5.58946	28.6805	5.61473	57.2278	64.1921	5.04073	187.203	55.5229	34.0336	92.8526	235.562	241.615	25.6324	9.43026	10.3946	13.7529	3.3591	1.32036
541	PRG_972FBC	2018	4	5.49296	5.66675	1425.86	5.68119	27.2864	5.65573	58.4123	71.3098	5.64896	181.955	58.1252	32.0156	93.3278	251.08	246.822	24.5137	10.2126	10.6695	14.0323	3.41257	1.31663
542	PRG_979E1C	2010	4	NA	NA	NA	NA	NA	NA	46.76	NA	NA	113.3	49.92	22.97	78.25	281.8	218.3	21.21	10.35	NA	NA	NA	NA
543	PRG_979E1C	2015	4	6.24561	5.98597	1214.13	5.92665	22.0984	6.32222	52.9105	54.6081	4.98933	171.711	53.59	32.0833	102.152	331.403	272.2	24.5907	11.1651	16.4878	13.0714	NA	NA
544	PRG_979E1C	2018	4	5.81235	5.6743	1494.79	5.66234	24.4065	6.28675	54.9994	65.0113	5.18464	182.695	64.553	28.0617	94.375	280.319	259.097	24.2571	10.8482	12.1924	16.4164	4.23139	1.35773

## Sheet: tetraploid
	INVITE ID	year	ploidy	Vegatative growth habit	Intensity of green colour	Plant width	Vegetative growth habit (after vernalization)	Plant height	Intensity of green colour (after vernalization)	Time of inflorescence emergence	Natural height at inflorescence emergence	growth habit at inflorescence emergence	Flag leaf length	Flag leaf width	Flag leaf length/ width ratio	Length of longest stem, inflorescence included	Length of upper internode	Inflorescence length	Number of spikelets	Inflorescence density	Lenght of outer glume on basal spikelet	Length of basal spikelet	Spikelet protuberance	Glume span
1	PRG_0394DB	2014	2	5.7154	5.83333	498.912	4.96635	19.7717	6.12831	66.5606	48.5123	4.82737	160.135	49.0554	32.9382	84.645	299.538	191.529	24.3958	7.91186	9.20807	13.6061	NA	NA
2	PRG_0394DB	2015	2	5.03581	6.1679	528.667	5.06123	29.4286	6.44993	62.4567	59.6145	4.86467	149.177	45.7584	32.9131	88.6601	308.895	214.33	26.6535	8.12789	9.77693	14.2554	NA	NA
3	PRG_0394DB	2016	2	5.68338	6.61922	906.906	5.48166	29.2664	5.82811	60.8789	59.2816	5.20795	179.555	45.1133	40.1044	86.0676	253.723	197.89	26.9463	7.45482	8.86844	14.1433	5.27405	1.61458
4	PRG_0394DB	2018	2	5.40483	6.02683	1287.09	5.24837	30.1773	6.31863	64.5904	67.7373	5.36488	179.284	48.7521	37.4567	83.7084	266.796	202.327	26.7936	7.59626	9.48689	14.2658	4.73636	1.50935
5	PRG_0394DB	2019	2	5.27393	5.96542	651.235	4.93082	23.6241	6.32548	61.5375	54.8581	5.09607	136.399	43.2638	32.2561	77.3849	242.194	177.111	25.7075	6.94952	8.86048	12.9391	4.09179	1.50407
6	PRG_05660B	2016	2	5.55068	6.12434	880.536	5.28674	30.9894	5.66661	58.5234	57.5966	5.1951	182.052	45.5592	40.7077	84.8223	284.487	204.876	23.3244	8.77862	10.5159	13.5917	3.07438	1.29957
7	PRG_05660B	2017	2	5.40136	NA	556.48	5.08093	27.1671	5.65363	56.8167	45.8971	5.18065	160.079	49.4975	32.9328	73.2163	270.011	193.862	23.1575	8.42202	10.1637	12.8544	2.67503	1.28809
8	PRG_05660B	2018	2	5.13532	6.21502	1252.17	5.44679	32.0897	5.31843	60.926	64.6967	5.49071	183.578	48.0281	38.8891	87.853	263.837	209.013	23.8107	8.84659	10.8134	14.5057	3.6795	1.34245
9	PRG_05A614	2015	2	5.56621	7.00719	807.508	5.91182	26.7337	6.00399	59.8618	57.0136	5.01687	148.391	47.7416	31.2364	100.113	316.056	236.2	23.9287	9.87373	10.7482	13.645	NA	NA
10	PRG_05A614	2017	2	5.59986	NA	865.054	5.63613	24.4939	6.64199	57.3	50.5707	5.73531	146.69	49.6694	29.5439	83.8196	322.695	211.786	24.4787	8.71619	10.7301	13.7293	2.79008	1.28027
11	PRG_05A614	2019	2	5.47768	6.08449	907.295	5.48159	28.7131	5.95468	62.2701	58.8268	5.56733	143.66	49.314	29.1538	84.8696	268.602	199.326	25.4228	7.87913	10.2524	14.0529	3.76613	1.38647
12	PRG_06BFF7	2013	2	5.33333	5.68104	992.242	5.40439	21.2999	5.34874	49.2694	62.727	NA	192.434	50.7667	38.3597	99.491	286.206	240.895	25.9988	9.64176	9.51763	14.6315	NA	NA
13	PRG_06BFF7	2014	2	6.24314	6	589.812	5.93106	18.0183	5.80339	49.5167	40.2041	5.16501	128.185	50.1691	25.9196	81.4845	284.306	194.588	23.0236	8.57433	9.50452	13.6089	NA	NA
14	PRG_06BFF7	2015	2	5.8984	5.66008	871.464	5.6594	29.5574	5.84723	49.5044	55.311	5.37941	159.345	49.7801	32.5128	94.364	303.97	221.656	26.0865	8.58103	9.99527	14.5893	NA	NA
15	PRG_06BFF7	2016	2	5.83392	5.57181	1187.57	5.70526	27.9083	5.81565	50.3293	57.5526	5.65904	155.823	49.0317	32.0868	86.0245	246.403	212.027	25.9052	8.31072	8.9472	13.7132	4.76558	1.57991
16	PRG_06BFF7	2018	2	5.45979	6.31079	1441.66	5.64619	33.3425	5.95273	51.8062	67.8849	5.21392	167.749	53.1081	32.0694	90.3998	226.207	231.06	28.4327	8.24416	10.8619	16.646	5.83644	1.55739
17	PRG_06BFF7	2019	2	5.46663	6.02573	855.94	5.15647	29.0074	5.31807	48.4808	57.5047	5.2881	139.208	50.5272	27.9997	80.7754	231.848	181.934	25.9482	7.1463	9.22811	13.0721	3.82976	1.44219
18	PRG_07CE4F	2007	2	NA	NA	NA	NA	NA	NA	59.3	NA	NA	134.1	42.53	31.73	82.69	213.1	201.5	22.23	9.153	NA	NA	NA	NA
19	PRG_07CE4F	2008	2	NA	5	NA	NA	NA	NA	65.62	NA	NA	183.9	46.99	39.35	79.49	245.7	223.6	23.4	9.78	NA	NA	NA	NA
20	PRG_07CE4F	2009	2	NA	6	NA	NA	NA	NA	NA	NA	NA	NA	NA	NA	NA	NA	NA	NA	NA	NA	NA	NA	NA
21	PRG_07CE4F	2015	2	5.40669	6.28584	766.129	5.75914	24.2007	5.64281	61.6618	48.3989	5.56583	145.811	39.6301	37.1803	85.2923	300.379	228.41	22.7895	10.1252	10.7547	14.4053	NA	NA
22	PRG_07CE4F	2017	2	5.26287	NA	606.288	5.82559	20.2244	6.3158	59.2939	38.5185	5.75689	134.222	42.4091	32.2256	66.8557	255.439	183.461	21.1542	8.70502	10.6588	12.2847	1.8121	1.17988
23	PRG_07CE4F	2018	2	5.34302	6.33544	1495.22	5.94372	24.3803	6.97921	63.3414	60.2655	5.72625	156.459	42.1078	37.3428	80.6961	278.937	216.535	22.343	9.76256	11.0443	15.3422	4.27001	1.41073
24	PRG_07CE4F	2019	2	5.65424	5.62339	841.902	5.64925	21.6548	6.01327	61.8345	45.7056	5.52598	131.967	41.0305	32.1561	74.0732	250.074	176.866	21.1168	8.56467	9.85861	13.1968	3.37133	1.34981
25	PRG_087DC8	2013	2	5.35	5.65699	980.597	5.03181	20.7782	6.00227	58.5802	61.7373	NA	197.726	48.4825	41.8976	95.4014	320.52	233.664	22.4435	10.5905	9.62576	14.1678	NA	NA
26	PRG_087DC8	2014	2	6.12763	6.5	559.393	5.5445	19.802	5.8027	61.8893	39.6612	5.54416	145.109	50.6966	28.8577	81.399	305.431	205.978	21.9101	9.45834	9.0184	13.6048	NA	NA
27	PRG_087DC8	2015	2	5.33455	6.14993	695.803	5.54045	26.3358	6.02834	59.4765	48.4296	5.39853	138.166	46.5651	30.3024	87.7092	306.3	232.989	24.9165	9.37614	9.65211	13.4016	NA	NA
28	PRG_087DC8	2018	2	5.49853	5.9844	1604.26	6.11315	22.1937	6.33472	58.9019	59.6206	5.39421	164.494	54.4941	30.5036	85.1329	280.141	237.771	25.8796	9.36112	10.2583	16.2046	5.94961	1.5891
29	PRG_087DC8	2019	2	5.74902	6.03391	701.364	5.4881	23.0298	6.3233	57.9282	46.756	5.48041	124.582	44.446	28.4279	76.5469	299.057	182.422	23.4383	7.8299	8.70076	12.8965	4.25887	1.51959
30	PRG_09D0C5	2010	2	NA	5.999	NA	NA	NA	NA	58.63	NA	NA	113.7	45.83	25.02	75.57	293	188.5	21.34	8.88	NA	NA	NA	NA
31	PRG_09D0C5	2011	2	5.778	6.013	NA	5.777	NA	NA	66.39	33.16	NA	132.1	48.66	27.46	75.8	307.9	201.8	22.57	8.96	11.33	14.72	NA	NA
32	PRG_09D0C5	2012	2	5.94726	6.09491	NA	NA	NA	5.67356	72.0944	57.5866	NA	218.805	51.1512	43.1819	88.7583	284.884	214.437	21.4618	10.1234	11.3178	14.6547	NA	NA
33	PRG_09D0C5	2015	2	6.33157	6.68731	715.056	5.91169	22.9913	6.64262	63.3056	43.682	6.13215	135.354	45.0113	30.5859	80.028	319.611	204.052	23.5069	8.83566	9.98703	12.125	NA	NA
34	PRG_09D0C5	2016	2	6.13062	5.76689	1201.03	6.32819	23.1647	5.64088	61.9096	47.2776	5.81763	148.886	47.7267	31.8959	77.5474	261.688	189.852	25.9286	7.42608	9.4614	13.1698	3.70453	1.39826
35	PRG_09D0C5	2017	2	6.23999	NA	808.202	6.29523	18.9801	6.34332	60.2401	35.8332	6.3848	135.083	49.6507	27.6394	62.5517	242.65	183.153	25.1579	7.30498	9.50552	10.8582	1.28739	1.14548
36	PRG_09D0C5	2018	2	5.91186	6.6621	1754.19	6.27705	24.9126	6.01044	63.9043	63.9624	5.86054	171.717	50.9924	34.0947	86.4448	283.294	220.861	26.4415	8.45361	10.4003	13.6676	3.26832	1.32543
37	PRG_09D0C5	2019	2	6.13168	6.5981	850.747	6.23197	17.9799	5.93906	62.3977	41.1098	6.24847	123.552	44.9489	28.0587	69.2349	282.143	183.601	25.0143	7.38609	10.1408	12.9792	2.9402	1.30301
38	PRG_09E347	2016	2	5.43723	5.62427	1232.28	5.54059	30.4041	5.21242	54.14	61.684	5.4792	179.801	52.6334	34.9354	86.9196	234.254	215.948	24.716	8.81709	8.83173	13.084	4.25446	1.51377
39	PRG_09E347	2017	2	5.56889	NA	766.383	4.81424	29.9097	6.01209	53.1667	59.4852	4.88588	177.627	48.3285	37.6466	86.1267	253.927	218.48	23.8864	9.23858	10.0026	13.1453	3.20434	1.32416
40	PRG_09E347	2019	2	5.9523	4.99225	1002.37	5.38699	28.0945	5.65454	56.8353	63.0745	5.06719	151.136	50.0835	30.4151	81.6859	220.481	193.603	24.2441	8.19352	8.96722	12.6954	3.68626	1.41554
41	PRG_09FCEE	2007	2	NA	NA	NA	NA	NA	NA	NA	NA	NA	NA	NA	NA	NA	NA	NA	NA	NA	NA	NA	NA	NA
42	PRG_09FCEE	2010	2	NA	5.996	NA	NA	NA	NA	56.75	NA	NA	109.1	42.27	26.2	73.17	280.8	183.2	22.71	8.12	NA	NA	NA	NA
43	PRG_09FCEE	2011	2	5.695	5.376	NA	5.441	NA	NA	63.76	34.8	NA	136	44.84	30.48	79.45	265.1	200.7	22.66	8.93	10.59	14.26	NA	NA
44	PRG_09FCEE	2012	2	5.73405	5.8415	NA	NA	NA	6.00877	70.3287	58.6896	NA	192.394	48.0678	39.9349	88.5106	249.74	216.024	23.7268	9.23556	11.2777	15.0823	NA	NA
45	PRG_09FCEE	2014	2	6.35877	5.66667	528.693	5.60431	18.0387	6.07777	65.6905	39.3546	5.40562	146.101	48.5305	30.4227	81.6415	299.006	208.472	24.0589	8.77645	9.25083	13.3856	NA	NA
46	PRG_09FCEE	2016	2	5.86809	5.44204	1008.14	5.83816	25.6215	6.37869	59.3493	50.7259	5.29448	163.185	47.7168	34.3987	81.5752	261.454	209.002	26.778	7.85658	9.31634	13.5331	4.2189	1.48349
47	PRG_09FCEE	2017	2	6.03363	NA	584.548	5.50274	25.029	6.30353	57.1444	44.2183	5.32844	127.236	45.3296	28.3626	72.1124	275.643	194.485	25.1312	7.76796	9.80826	13.1071	3.33335	1.35066
48	PRG_09FCEE	2019	2	5.8094	6.09694	800.941	5.62906	21.4214	6.04222	60.5289	44.5058	5.96416	122.677	46.6358	26.5803	75.2077	256.838	179.08	26.4051	6.79388	8.89237	12.3178	3.38532	1.40539
49	PRG_0B353B	2010	2	NA	5.663	NA	NA	NA	NA	40.47	NA	NA	113.9	46.38	24.68	77.05	253.8	177.8	20.82	8.6	NA	NA	NA	NA
50	PRG_0B353B	2015	2	5.09407	6.37174	842.611	5.26426	30.7919	6.25245	47.5541	57.9264	4.97185	168.794	52.7911	32.4103	93.7315	298.154	219.078	24.372	9.03889	9.82688	14.0138	NA	NA
51	PRG_0B353B	2017	2	5.55695	NA	826.158	5.35675	26.5428	6.67199	45.4667	54.5318	5.17731	172.738	50.8479	34.252	80.9836	254.265	221.192	22.0018	10.1756	10.8787	14.0543	3.20727	1.31948
52	PRG_0B353B	2019	2	5.36184	6.46919	991.193	5.32401	31.2954	6.33209	44.0644	55.6729	4.97083	145.308	51.7662	28.2316	78.9288	225.902	190.498	25.0202	7.69267	10.3153	13.5804	3.25783	1.33866
53	PRG_0B680D	2007	2	NA	NA	NA	NA	NA	NA	50.05	NA	NA	138.4	48.42	28.8	91.58	247.7	191.6	24.49	7.888	NA	NA	NA	NA
54	PRG_0B680D	2008	2	NA	6	NA	NA	NA	NA	50.52	NA	NA	161.5	51.05	31.83	91.14	261.7	215	22.65	10	NA	NA	NA	NA
55	PRG_0B680D	2009	2	NA	6	NA	NA	NA	NA	60.71	NA	NA	167.4	52.56	32.4	99.3	280.3	215.6	22.11	9.83	NA	NA	NA	NA
56	PRG_0B680D	2010	2	NA	6.336	NA	NA	NA	NA	46.47	NA	NA	114.5	46.01	25.24	79.7	266.3	189.4	21.2	9	NA	NA	NA	NA
57	PRG_0B680D	2011	2	5.524	6.332	NA	5.271	NA	NA	55.45	40.11	NA	165.6	51.88	31.92	91.79	307.6	207.3	22.89	9.16	11.13	14.11	NA	NA
58	PRG_0B680D	2012	2	5.91485	6.85236	NA	NA	NA	6.02617	65.9085	62.8813	NA	166.476	49.0834	33.7171	96.3802	271.269	210.408	21.1076	10.0972	11.0761	14.1186	NA	NA
59	PRG_0B680D	2013	2	5.4	6.6794	985.13	5.36209	22.1813	6.33047	47.4546	63.2714	NA	195.2	50.5833	38.9934	99.6744	294.392	253.466	24.3993	10.6227	11.1635	15.2835	NA	NA
60	PRG_0B680D	2014	2	5.82517	6.33333	546.606	5.85794	19.0339	6.28016	55.1	41.1058	5.42842	126.903	47.637	26.7979	82.101	271.246	200.601	22.5858	8.95659	10.0864	13.0409	NA	NA
61	PRG_0B680D	2016	2	5.40047	6.3192	1079.62	5.93488	27.65	5.58371	53.7849	58.0874	5.33028	167.335	51.4252	33.1012	92.3891	276.233	215.513	23.7695	9.07929	9.51166	12.8691	3.36224	1.34961
62	PRG_0B680D	2018	2	5.76896	6.38979	1445.46	5.68621	29.5684	6.6815	57.4074	71.7702	5.43094	170.309	50.4717	34.4729	93.186	227.65	221.991	27.2618	8.29988	11.2437	17.1681	5.89602	1.56337
63	PRG_0FF8B2	2013	2	5.26667	5.30197	945.887	5.23445	22.2217	5.3322	46.9795	57.5152	NA	174.283	45.9167	38.5088	95.2789	294.75	248.866	22.6712	11.1323	10.4675	15.4847	NA	NA
64	PRG_0FF8B2	2014	2	5.75108	6.33333	663.423	5.71902	20.6042	5.99142	52.7333	45.0565	5.11925	142.464	48.8093	29.6279	84.4088	262	204.946	21.8991	9.58807	9.40611	13.5999	NA	NA
65	PRG_0FF8B2	2015	2	5.31098	6.26765	750.864	5.52724	29.9446	5.73458	50.242	53.1382	5.23611	166.394	49.5788	33.7964	89.5996	287.827	224.89	23.6406	9.57294	9.2146	13.7775	NA	NA
66	PRG_0FF8B2	2018	2	5.72688	5.61167	1426.51	5.65532	32.5522	5.32409	50.2253	63.9244	5.37887	157.482	54.5311	29.4142	87.0693	231.899	208.619	23.7057	8.97321	9.72321	14.7391	5.03326	1.5508
67	PRG_118785	2019	2	4.87266	5.34011	725.244	4.65291	28.3172	4.94731	52.0763	54.4968	5.2765	141.733	48.5572	29.2959	76.5164	270.157	184.962	27.0318	6.93768	7.74851	12.2334	4.49056	1.62094
68	PRG_136E40	2009	2	NA	6	NA	NA	NA	NA	NA	NA	NA	148.6	50.12	29.73	86.4	235.9	205.9	19.77	10.54	NA	NA	NA	NA
69	PRG_136E40	2015	2	5.75752	5.72424	921.754	5.47636	30.313	5.72771	41.6588	54.5462	5.7225	144.178	54.4545	27.0379	85.0688	295.228	199.388	21.4045	9.57572	9.07613	12.5417	NA	NA
70	PRG_136E40	2017	2	6.14155	NA	947.709	5.77126	25.2594	6.00534	36.4333	50.6873	5.15745	146.241	45.9871	32.4551	80.818	259.855	199.426	20.2273	10.0555	9.98233	14.6086	4.61039	1.48004
71	PRG_136E40	2019	2	5.99254	5.62431	1002.59	5.15272	28.6906	6.33934	34.3916	49.5659	4.97561	113.203	46.4392	24.4122	80.5946	230.399	196.645	24.7651	8.02462	9.75786	12.9169	3.13529	1.32041
72	PRG_152295	2008	2	NA	5.667	NA	NA	NA	NA	53.49	NA	NA	173.3	51.25	34.27	89.37	267.1	224	22.32	9.5	NA	NA	NA	NA
73	PRG_152295	2009	2	NA	6	NA	NA	NA	NA	61.89	NA	NA	185.6	53.56	34.85	92.4	234.6	216.9	22.96	9.52	NA	NA	NA	NA
74	PRG_152295	2010	2	NA	5.666	NA	NA	NA	NA	51.72	NA	NA	118.7	43.97	27.16	78.41	279.2	194.4	22.42	8.78	NA	NA	NA	NA
75	PRG_152295	2015	2	5.32826	7.02575	815.963	5.3512	30.2828	5.99876	53.8742	58.1444	4.91544	156.733	48.6266	32.5837	96.0264	287.001	227.078	25.8518	8.8274	10.0474	13.9784	NA	NA
76	PRG_152295	2017	2	5.45947	NA	760.442	5.33118	28.5656	5.96083	51.7333	55.0727	5.45021	151.493	46.0014	32.9802	81.8389	269.357	218.543	26.2192	8.38873	10.6879	13.3671	2.70989	1.27333
77	PRG_152295	2019	2	5.38828	5.68562	953.456	5.0563	29.5248	6.00605	55.4897	60.1752	5.28153	150.724	49.1268	30.7809	82.3338	240.058	200.358	26.702	7.55673	9.49906	13.4523	3.94277	1.42423
78	PRG_15FB81	2009	2	NA	6	NA	NA	NA	NA	66.88	NA	NA	187.9	51.9	36.43	92.6	241.6	223.1	22.44	10	NA	NA	NA	NA
79	PRG_15FB81	2011	2	5.643	5.014	NA	5.415	NA	NA	62.85	35.71	NA	152	49.16	31.1	80.14	280.9	230.3	23.1	10.02	9.84	13.27	NA	NA
80	PRG_15FB81	2012	2	5.75366	6.45781	NA	NA	NA	6.0527	70.0736	62.395	NA	211.842	52.9671	40.4438	94.4564	288.249	239.37	21.6455	11.126	12.0785	16.3219	NA	NA
81	PRG_15FB81	2014	2	6.03773	5.66667	568.736	5.66	18.851	5.98648	64.3	41.5176	5.35803	152.963	50.5534	30.5282	86.3638	306.514	201.634	22.5972	8.96592	9.08268	12.0816	NA	NA
82	PRG_15FB81	2016	2	6.00898	6.01708	1118.17	5.49007	24.3279	6.35876	58.3442	57.2959	5.78501	167.237	46.4452	36.2885	87.1643	256.723	219.162	25.3093	8.79002	9.23933	13.5763	4.34045	1.50148
83	PRG_15FB81	2018	2	5.5058	6.26329	1541.24	5.89004	28.5562	6.64944	61.2024	63.6252	5.72211	171.97	51.5342	33.8867	84.0478	283.241	232.047	25.6266	9.09669	10.0439	14.4832	4.4599	1.46264
84	PRG_15FB81	2019	2	5.67267	6.38862	769.6	5.79881	20.3672	5.69236	62.9131	46.7659	6.05788	135.525	46.793	29.4642	76.2317	255.647	199.325	24.9172	8.02401	9.41303	11.223	1.74936	1.20547
85	PRG_16D73B	2015	2	6.19982	5.83349	798.438	5.96167	24.1466	6.22498	59.0483	47.4297	5.2824	133.904	49.7525	27.3578	85.8675	315.901	218.645	23.5185	9.33126	10.2747	13.4308	NA	NA
86	PRG_16D73B	2016	2	5.79701	5.35462	1211.77	6.04541	22.8483	5.75903	57.5906	50.3067	5.35977	162.769	51.5713	31.9311	77.8662	251.473	187.979	22.146	8.5461	8.9613	12.2887	3.32253	1.3908
87	PRG_16D73B	2017	2	5.83236	NA	810.257	5.81537	21.7274	6.32852	54.2126	41.9889	5.96581	140.693	50.2566	28.1238	69.2011	281.002	189.919	21.3667	8.99238	9.64396	12.6827	3.00376	1.33172
88	PRG_16D73B	2019	2	5.58607	6.36092	773.792	5.37938	24.2208	6.65162	57.3024	48.6997	5.68673	123.658	47.5947	26.2007	74.1313	273.007	170.756	22.8093	7.50593	8.24134	10.9109	2.67365	1.34725
89	PRG_17D58E	2011	2	5.385	5.631	NA	5.185	NA	NA	63.68	37.88	NA	154.4	46.98	33.27	79.72	267	191.9	21.86	8.88	10.69	14.05	NA	NA
90	PRG_17D58E	2013	2	5.58333	5.69219	1040.78	5.44899	20.915	5.68631	61.5177	61.6655	NA	206.767	49.3333	42.3134	94.8614	287.857	242.565	23.428	10.5006	10.2491	12.9183	NA	NA
91	PRG_17D58E	2014	2	6.34489	6.33333	701.958	5.90768	18.4885	5.05999	64.4288	44.8902	5.61067	159.611	53.166	30.5536	82.973	274.13	194.682	21.9743	8.95241	9.9161	12.5405	NA	NA
92	PRG_17D58E	2015	2	5.42805	5.65727	647.731	5.77584	22.7914	5.74825	61.7393	49.2967	5.25052	148.766	46.8773	32.2171	85.452	299.302	218.554	23.9684	9.2876	10.3658	13.2406	NA	NA
93	PRG_17D58E	2016	2	5.83213	5.61406	1118.01	5.44121	27.4777	5.72659	59.2289	55.5233	5.44595	174.641	46.9255	37.4956	79.8388	238.106	208.392	24.4217	8.63975	10.1434	13.5959	3.45697	1.35553
94	PRG_17D58E	2017	2	5.6028	NA	661.078	5.89659	20.9547	5.95049	56.8667	39.6122	5.37378	157.363	49.6644	31.9744	63.8294	252.087	185.172	22.869	8.14343	9.69788	12.2811	2.48014	1.26807
95	PRG_17D58E	2018	2	5.59098	6.02325	1618.25	6.07761	29.0037	5.67134	60.508	66.1493	5.56181	171.435	49.1128	35.1603	84.2266	262.85	217.802	24.7218	8.94586	10.8624	14.7318	3.88302	1.36819
96	PRG_17D58E	2019	2	5.59157	5.69175	873.536	5.69468	22.1741	5.69917	59.6728	46.9489	5.8223	118.49	43.4803	27.4364	71.8982	222.776	167.445	23.4632	7.25141	9.08661	11.0958	1.99229	1.24672
97	PRG_17FB24	2010	2	NA	6.001	NA	NA	NA	NA	55.3	NA	NA	126.2	46.98	26.96	81.49	301.6	198.8	22.19	9.1	NA	NA	NA	NA
98	PRG_17FB24	2011	2	5.327	5.947	NA	5.351	NA	NA	60.1	34.77	NA	156.1	48.1	32.66	81.03	275.7	211.2	22.63	9.34	10.73	14.06	NA	NA
99	PRG_17FB24	2012	2	5.54892	6.38716	NA	NA	NA	5.96301	69.7813	64.9561	NA	210.701	54.4663	38.934	99.938	283.608	229.672	22.1944	10.475	11.7477	15.2393	NA	NA
100	PRG_17FB24	2015	2	5.19352	6.3205	852.422	5.68757	27.7346	6.01244	60.243	54.9841	4.8063	144.869	47.0784	30.7894	96.1862	308.254	249.578	27.3554	9.21812	11.6678	14.326	NA	NA
101	PRG_17FB24	2016	2	5.60056	5.83606	1109.47	5.66543	29.0908	5.6815	58.7246	57.3296	5.20495	177.274	49.3794	36.3652	87.5049	259.182	217.667	23.8288	9.29526	9.99415	13.8241	3.83347	1.41431
102	PRG_17FB24	2017	2	5.82724	NA	750.201	5.46703	23.2367	6.61364	56.2	45.5364	5.66574	145.438	45.846	31.9852	79.1471	297.697	207.933	25.0602	8.3642	11.3554	13.1458	1.89962	1.16844
103	PRG_17FB24	2018	2	5.36542	6.32512	1498.8	5.7989	31.0237	5.6425	60.8876	70.4046	5.47724	187.069	49.3374	37.9347	90.279	248.82	211.59	24.7447	8.70403	9.50145	13.9212	4.47619	1.4851
104	PRG_17FB24	2019	2	5.6879	6.71302	926.529	5.41034	28.0531	5.69005	60.9272	58.1503	5.70565	139.427	46.1888	30.5564	82.2754	258.294	195.322	25.4364	7.76787	11.1197	13.5913	2.47786	1.22675
105	PRG_1F47DB	2007	2	NA	NA	NA	NA	NA	NA	54.17	NA	NA	123.4	43.25	28.5	84.86	NA	NA	NA	NA	NA	NA	NA	NA
106	PRG_1F47DB	2011	2	5.324	5.974	NA	5.061	NA	NA	58.75	35.89	NA	165.8	49.15	34.29	78.92	258.7	197.8	23.58	8.49	9.28	14.29	NA	NA
107	PRG_1F47DB	2012	2	5.21314	5.83642	NA	NA	NA	5.3271	67.1202	63.1978	NA	172.444	46.7363	37.3101	93.2314	248.367	214.197	23.3685	9.42951	9.5998	14.4057	NA	NA
108	PRG_1F47DB	2013	2	5.46667	5.96365	917.237	5.3435	22.538	5.9692	53.627	62.7928	NA	199.339	46.8486	43.1419	97.111	257.228	230.334	25.6233	9.08136	9.33187	13.8269	NA	NA
109	PRG_1F47DB	2014	2	5.42724	6.66667	529.151	5.51408	18.8617	6.29871	59.5621	45.6332	4.54991	130.493	47.2941	27.7348	79.4706	228.657	196.544	24.1702	8.21493	8.22172	13.5462	NA	NA
110	PRG_1F47DB	2015	2	5.54948	6.14833	709.403	5.43111	29.3371	6.33917	57.1953	59.7946	4.93871	151.325	45.5768	33.447	91.0705	279.929	233.53	27.8925	8.49051	8.69427	13.5113	NA	NA
111	PRG_1F47DB	2016	2	5.63623	6.38727	1018.03	5.14188	27.7925	6.33656	57.7173	59.2117	5.12585	169.37	45.8518	37.4744	84.1757	236.72	207.976	27.5213	7.62773	7.61006	12.4782	4.86368	1.65892
112	PRG_1F47DB	2018	2	5.46287	5.6723	1228.88	5.67493	31.4232	5.999	57.3578	68.7515	5.34299	181.701	52.3972	35.1685	88.9263	261.056	222.121	27.172	8.26758	9.27677	15.3384	6.03612	1.65701
113	PRG_217DB9	2008	2	NA	5.667	NA	NA	NA	NA	62.8	NA	NA	190.5	56.86	33.82	86.86	226.5	231.5	23.81	9.72	NA	NA	NA	NA
114	PRG_217DB9	2009	2	NA	6	NA	NA	NA	NA	67.63	NA	NA	177.4	52.58	34.2	94	228.6	230.5	22.35	10.36	NA	NA	NA	NA
115	PRG_217DB9	2010	2	NA	6.003	NA	NA	NA	NA	58.01	NA	NA	117	50.33	23.4	82.97	262.9	194.6	22.48	8.77	NA	NA	NA	NA
116	PRG_217DB9	2013	2	5.03105	6.34205	1020.02	5.14995	21.8881	5.99591	62.7141	64.6427	NA	189.95	50.7272	38.1857	96.875	269.506	252.028	24.6164	10.431	10.9972	15.1256	NA	NA
117	PRG_217DB9	2014	2	6.03188	6.66667	643.047	5.66511	19.0901	6.3462	67.1333	48.4625	4.79353	144.268	52.0147	28.1364	90.386	275.642	214.73	23.3091	9.28172	9.94788	12.1943	NA	NA
118	PRG_217DB9	2015	2	5.14327	5.70029	644.126	5.16108	27.5498	6.01042	62.2214	61.0134	4.93824	130.329	48.9657	26.7777	92.3722	285.096	240.337	24.1088	10.134	10.5008	13.7506	NA	NA
119	PRG_217DB9	2016	2	5.53344	6.01044	1094.29	5.42718	26.3288	5.98892	60.2299	58.1968	5.27343	167.78	49.3485	34.3946	86.9312	228.117	217.879	24.3138	9.07845	9.97843	14.397	4.40998	1.47239
120	PRG_217DB9	2017	2	5.73599	NA	632.514	5.43864	22.5441	5.99442	58.0827	44.5245	5.16399	130.175	48.6193	27.1257	72.4535	261.935	210.136	25.4499	8.33883	10.5032	13.0731	2.54065	1.25383
121	PRG_217DB9	2018	2	5.6292	5.93321	1615.09	5.71848	27.1822	6.34362	64.2101	66.8935	5.36066	171.874	55.6797	31.3935	86.8679	247.528	229.255	25.772	9.1082	11.1582	14.821	3.6783	1.34395
122	PRG_217DB9	2019	2	5.81688	6.36437	877.039	5.33073	24.6456	5.99278	62.4229	57.4546	5.22819	132.367	48.0107	27.9458	81.2612	259.325	196.882	26.1353	7.61327	9.67641	12.6691	3.095	1.34461
123	PRG_2565E8	2007	2	NA	NA	NA	NA	NA	NA	49.45	NA	NA	135.4	46.58	29.24	84.18	210.2	195.2	24.25	8.141	NA	NA	NA	NA
124	PRG_2565E8	2008	2	NA	5	NA	NA	NA	NA	NA	NA	NA	NA	NA	NA	NA	NA	NA	23.35	NA	NA	NA	NA	NA
125	PRG_2565E8	2011	2	5.426	5.638	NA	5.352	NA	NA	56.08	41.39	NA	160.9	48.63	33.24	83.88	248.2	217.5	22.75	9.78	11.22	14.26	NA	NA
126	PRG_2565E8	2013	2	5.56722	5.99985	946.292	5.80408	18.6785	5.68886	51.1348	59.3488	NA	181.427	47.8296	38.2314	93.5938	245.101	239.246	23.6902	10.3461	10.1648	13.4474	NA	NA
127	PRG_2565E8	2014	2	6.03854	6	684.622	5.6864	20.3987	5.62921	54.7333	39.7943	5.23161	132.399	51.0575	26.0904	78.7264	251.577	207.644	23.1602	9.06343	10.0013	13.2085	NA	NA
128	PRG_2565E8	2015	2	5.47336	5.96231	903.272	5.75491	29.3652	5.67918	50.61	55.3066	5.50696	157.959	49.6659	31.8651	91.9565	270.064	229.283	24.1668	9.65423	10.4486	13.4837	NA	NA
129	PRG_2565E8	2016	2	5.96431	4.99592	1236.1	6.1577	26.5275	5.98116	50.5736	54.2683	5.37115	146.914	50.6365	29.5003	86.7385	229.32	214.074	24.288	8.99772	9.58939	12.8896	3.29623	1.36453
130	PRG_2565E8	2017	2	5.8834	NA	774.646	5.21521	24.7136	6.02032	50.5748	47.1814	5.67226	153.01	48.4671	31.82	76.5353	246.332	215.179	23.9863	9.05065	11.032	14.2807	3.23055	1.30958
131	PRG_2565E8	2018	2	5.82197	5.66146	1505.39	5.4467	30.0558	5.65132	53.2501	66.9553	5.51392	160.543	53.2638	30.2121	91.3474	240.051	239.121	26.8675	8.99539	11.5211	15.3675	3.83099	1.33648
132	PRG_2565E8	2019	2	5.59497	5.86462	792.663	5.20455	27.7588	5.65196	51.3788	54.3213	5.06543	125.387	46.8118	27.1766	79.9809	236.975	191.302	24.5802	7.82902	10.0702	12.1357	2.09889	1.22104
133	PRG_25E090	2010	2	NA	5.999	NA	NA	NA	NA	59.18	NA	NA	138.9	49.92	28.39	89.43	311.8	209.9	25.45	8.3	NA	NA	NA	NA
134	PRG_25E090	2011	2	5.126	6.61	NA	4.855	NA	NA	65.71	37.81	NA	148.1	48.8	30.7	87.26	308.3	227.9	25.7	8.95	10.68	15.39	NA	NA
135	PRG_25E090	2012	2	5.31226	6.30015	NA	NA	NA	6.2648	72.5489	67.7882	NA	222.498	53.3643	42.2079	104.327	305.535	238.575	23.849	10.1532	11.7014	15.8979	NA	NA
136	PRG_25E090	2013	2	5.28644	6.32934	849.045	5.44651	21.2908	5.99861	62.8108	71.8648	NA	225.632	54.5614	42.0259	105.278	241.26	254.055	27.7531	9.38106	9.35375	13.1943	NA	NA
137	PRG_25E090	2015	2	5.20252	7.03239	598.811	4.70395	30.5593	6.25753	63.3512	56.2032	4.65722	148.965	47.5463	31.5599	97.4091	342.194	234.282	27.285	8.61342	9.23768	12.5665	NA	NA
138	PRG_25E090	2016	2	5.66257	6.26619	976.756	5.12089	29.4247	5.86345	59.8129	58.1523	5.1921	167.668	44.1783	38.4855	88.1227	257.375	215.811	26.7394	8.12923	8.63384	12.1091	3.47568	1.40371
139	PRG_25E090	2017	2	5.29921	NA	527.422	4.70446	27.0034	6.00087	58.8667	52.7328	4.87251	155.034	49.6718	31.4928	82.7727	299.096	222.759	27.6169	8.15508	9.91687	13.148	3.30451	1.35551
140	PRG_25E090	2018	2	5.169	6.70288	1400.55	4.9831	32.3613	6.99465	63.3375	72.1325	5.0073	186.647	50.0441	38.2282	94.9876	269.636	226.852	27.3788	8.44568	9.92391	14.6299	4.70017	1.48029
141	PRG_25E090	2019	2	5.66193	6.39734	753.086	4.59706	25.696	6.30932	63.9214	61.2287	4.98779	152.523	50.2261	30.6308	84.1605	285.962	209.701	29.265	7.31513	9.76558	13.9469	4.26597	1.44763
142	PRG_26F567	2013	2	5.56118	5.98484	998.532	5.495	20.6643	5.9891	60.2385	62.8429	NA	207.126	49.5084	42.5645	95.4843	238.573	252.347	24.8327	10.2485	10.1672	14.2704	NA	NA
143	PRG_26F567	2014	2	6.52179	6	654.808	5.56575	19.2777	5.73636	65.7695	45.5521	5.82931	154.489	52.2645	29.9845	71.4476	194.905	203.08	23.707	8.65779	9.75096	13.5585	NA	NA
144	PRG_26F567	2015	2	5.74376	5.33157	907.867	5.54173	28.4932	6.04152	62.2894	55.3368	5.19973	167.794	49.4741	34.2794	92.2055	274.722	236.6	24.8879	9.54065	10.5289	13.7027	NA	NA
145	PRG_26F567	2017	2	5.85973	NA	710.389	5.60759	26.3995	6.67414	57.9077	47.8853	5.82005	153.127	45.3754	34.229	79.2189	265.847	210.768	25.1822	8.43572	10.6324	13.2051	2.57648	1.26104
146	PRG_26F567	2019	2	5.78757	6.52647	939.443	5.82925	24.4905	5.99619	61.2376	47.9505	5.93026	131.548	45.0872	29.5042	75.1253	225.007	191.832	24.4008	7.93836	9.14531	12.0277	2.88753	1.32378
147	PRG_26FD0B	2013	2	5.30896	5.32458	905.971	5.15016	22.905	5.35186	52.5186	65.0658	NA	230.228	57.0484	40.788	100.229	257.827	234.081	25.4203	9.34689	10.3642	15.0865	NA	NA
148	PRG_26FD0B	2014	2	6.11978	6.16667	568.832	5.45909	18.6853	6.02065	55.35	44.5423	5.44885	148.687	55.9446	26.9033	81.1586	257.606	209.934	22.8785	9.29949	9.79388	14.2257	NA	NA
149	PRG_26FD0B	2015	2	5.71886	6.01625	770.767	5.14506	30.1526	6.20756	54.9532	57.6159	5.13789	165.76	52.4587	32.107	94.0926	303.037	242.563	25.0753	9.78588	10.5063	14.8081	NA	NA
150	PRG_26FD0B	2016	2	5.88397	5.51318	1018.5	5.38489	29.182	5.7	54.3663	58.2003	5.6593	171.657	51.1701	34.4647	86.7499	239.09	219.694	24.586	9.01174	9.09954	14.0877	4.9851	1.58052
151	PRG_26FD0B	2019	2	5.40932	6.33019	792.068	4.81807	30.233	5.96432	54.3769	60.2749	5.29554	141.975	50.8899	28.2063	83.8278	245.684	191.785	26.2124	7.45143	9.3948	13.9056	4.50399	1.49993
152	PRG_27B6D4	2014	2	6.26425	6	739.641	5.99927	19.7317	5.28979	68.0136	41.5622	6.28796	167.062	49.7243	33.756	65.7158	186.247	207.253	22.5685	9.27638	11.4246	13.9876	NA	NA
153	PRG_27B6D4	2015	2	5.79769	4.99463	825.68	5.79782	28.2653	5.68405	64.5526	51.5107	5.49934	198.47	50.5473	39.9331	92.3838	306.803	255.611	23.8957	10.7927	11.9689	15.2697	NA	NA
154	PRG_27B6D4	2016	2	5.93569	5.64207	1171.56	5.86789	24.9679	5.36781	61.6544	51.3188	5.36256	189.852	48.6688	40.2826	82.7289	260.578	214.011	23.43	9.29184	11.7186	14.7971	3.07732	1.27381
155	PRG_27B6D4	2017	2	5.7438	NA	818.448	5.47306	25.5651	5.97006	59.0354	44.1488	5.92024	168.183	45.799	37.2074	74.1637	279.794	223.473	26.319	8.51816	11.0683	12.8831	1.54696	1.14965
156	PRG_27B6D4	2019	2	6.07907	5.01257	938.478	5.37879	27.7153	5.36813	63.9985	52.1512	5.99128	144.106	44.6749	33.15	73.0489	208.222	177.448	23.7577	7.53946	9.35866	11.8438	2.49145	1.27379
157	PRG_2A7A67	2019	2	5.50138	6.24847	910.082	5.39067	27.2261	6.02933	60.6161	56.2734	5.56439	146.241	47.801	30.9408	81.1925	254.856	197.432	25.4402	7.78763	8.90737	11.5617	2.59407	1.30849
158	PRG_2A99D0	2007	2	NA	NA	NA	NA	NA	NA	56.2	NA	NA	118.2	47.25	25.16	83.92	249.5	187.1	25.54	8.339	NA	NA	NA	NA
159	PRG_2A99D0	2008	2	NA	5	NA	NA	NA	NA	58.04	NA	NA	179.2	54.39	33.28	83.19	260.6	216.1	22.8	9.86	NA	NA	NA	NA
160	PRG_2A99D0	2011	2	5.508	5.322	NA	5.41	NA	NA	61.86	31.3	NA	142.9	50.19	28.84	75.01	285.4	190.8	21.15	9.1	10.85	14.69	NA	NA
161	PRG_2A99D0	2013	2	5.76667	5.9819	1144.07	5.74884	19.0195	5.67744	59.63	54.5512	NA	182.067	48.2667	38.6123	92.7048	318.081	222.221	22.0388	10.3119	10.717	15.563	NA	NA
162	PRG_2A99D0	2014	2	6.21981	6	674.339	5.90142	18.6224	5.69502	62.7333	36.4886	6.01045	142.873	54.2769	26.6311	79.4953	306.36	187.246	20.5996	9.15312	10.0526	14.4852	NA	NA
163	PRG_2A99D0	2015	2	6.1354	5.66267	671.719	5.84882	23.5821	5.55005	60.0049	46.5388	5.52181	144.599	51.6509	28.2597	87.443	315.525	222.639	23.9598	9.53469	10.5793	14.1454	NA	NA
164	PRG_2A99D0	2016	2	6.40406	5.72645	1171.4	6.04109	24.1954	5.63796	58.9215	49.8145	5.89254	157.595	49.0955	32.517	81.1983	279.456	200.297	21.9722	9.02991	9.9211	14.7454	4.82463	1.48248
165	PRG_2A99D0	2017	2	6.06345	NA	687.49	5.79865	23.0427	5.33579	55.1667	36.2245	6.05637	136.55	49.6728	27.5662	69.0893	271.272	180.793	22.6446	8.04534	9.25064	12.7213	3.52427	1.41466
166	PRG_2A99D0	2018	2	5.90193	5.36251	1593.6	6.15716	26.7853	5.33207	61.5788	61.6983	5.96109	169.869	54.5192	31.4134	84.4458	283.829	221.66	25.4654	8.87432	11.0707	16.097	4.973	1.47534
167	PRG_2A99D0	2019	2	5.83791	6.03166	976.64	5.64982	22.9078	6.00607	59.8867	40.2875	6.22278	119.47	49.4503	24.1525	74.3268	281.763	169.715	23.8586	7.19224	9.61549	13.4276	3.82435	1.41573
168	PRG_2BBEC9	2010	2	NA	6	NA	NA	NA	NA	57.56	NA	NA	121	45.61	26.78	77.5	290.9	181.2	20.74	8.79	NA	NA	NA	NA
169	PRG_2BBEC9	2011	2	5.515	6.039	NA	5.352	NA	NA	63.52	34.53	NA	154.5	47.49	32.82	82.6	300.2	192.7	22.01	8.84	10.2	13.19	NA	NA
170	PRG_2BBEC9	2012	2	5.71984	5.50605	NA	NA	NA	5.6052	71.9547	61.4432	NA	223.373	51.7913	43.3726	94.2402	289.15	219.66	21.6201	10.2458	12.2763	15.4929	NA	NA
171	PRG_2BBEC9	2015	2	6.03135	6.01519	710.989	5.81399	24.542	6.37724	62.4604	55.1572	5.01042	147.619	46.5287	32.0759	91.961	334.799	225.743	22.8842	9.96709	9.72648	12.7404	NA	NA
172	PRG_2BBEC9	2016	2	6.07082	5.38133	1045.97	5.72448	25.1798	6.00682	60.1873	54.7277	5.30392	172.27	46.372	37.2428	83.7853	274.604	194.01	23.8719	8.14964	8.65003	12.2219	3.58181	1.46466
173	PRG_2BBEC9	2017	2	5.92919	NA	618.151	5.36142	23.157	6.29953	58.6667	43.8958	5.29163	145.38	48.3479	30.2756	74.1273	283.11	189.08	23.1455	8.22136	9.58804	11.6538	2.06054	1.24058
174	PRG_2BBEC9	2018	2	5.93093	5.95081	1529.51	5.71552	27.2728	6.32928	62.2058	64.4201	5.7325	181.289	52.9054	34.4497	86.1359	274.658	215.113	23.2905	9.33866	10.2575	14.3379	4.12136	1.40987
175	PRG_2BBEC9	2019	2	5.96595	6.22689	871.598	5.55681	22.7988	6.00585	62.0498	48.6411	5.88987	136.818	45.9148	29.8949	74.3129	258.48	177.862	24.0109	7.54696	8.99079	11.9116	2.91161	1.32435
176	PRG_2C613D	2012	2	6.03659	4.81353	NA	NA	NA	4.9564	65.9771	58.7615	NA	179.356	51.7545	34.9286	91.5839	277.288	213.503	20.0743	10.652	11.8453	15.8945	NA	NA
177	PRG_2C613D	2014	2	6.88995	6.33333	762.92	6.36797	16.2537	5.70812	56.2	41.1686	5.83224	141.224	50.5367	28.1487	77.8166	276.387	197.111	21.0961	9.38112	10.5259	14.2297	NA	NA
178	PRG_2C613D	2015	2	6.20799	5.0013	946.877	6.06247	26.2635	4.99997	55.0495	53.3178	5.81458	159.885	49.9405	32.0787	99.4765	310.91	226.769	23.8132	9.63523	11.2466	14.2635	NA	NA
179	PRG_2C613D	2018	2	6.35156	4.96059	1581.09	5.7487	26.7191	4.9948	55.2704	67.1462	5.2065	187.622	56.1848	33.8454	92.0147	264.892	233.319	23.2309	10.2138	11.222	16.4519	5.2872	1.50361
180	PRG_2D937F	2014	2	5.25596	6	509.315	5.40719	20.4555	6.00332	57.1667	43.7557	5.24284	145.804	52.0968	28.3658	81.8491	232.293	190.676	22.7111	8.50887	8.32192	11.981	NA	NA
181	PRG_2D937F	2016	2	5.63341	5.68385	934.266	5.26125	28.332	6.28733	55.2952	57.2651	5.58723	169.806	50.6231	34.309	87.1064	238.619	195.571	23.3522	8.45082	8.62252	12.2547	3.6396	1.46629
182	PRG_2D937F	2018	2	5.03523	6.01541	1250.89	5.56876	32.5464	5.67435	56.3125	70.4834	5.31641	172.486	52.3998	33.4045	90.2674	235.791	233.537	26.8071	8.84597	10.2712	15.9181	5.61487	1.60042
183	PRG_2F7E3A	2012	2	5.30946	5.90835	NA	NA	NA	5.6481	48.3728	56.5548	NA	133.589	48.014	28.3359	87.4913	256.484	198.317	18.4152	10.9744	11.5771	14.9815	NA	NA
184	PRG_2F7E3A	2014	2	5.46928	5	538.798	4.80035	23.5427	5.26889	38.9667	52.9925	4.83651	124.599	56.6753	22.0918	82.0163	268.998	188.094	18.9686	10.0298	10.6061	14.98	NA	NA
185	PRG_2F7E3A	2016	2	5.70185	5.74769	1125.93	4.53169	36.9756	5.28462	42.26	62.4437	5.7243	129.462	50.3966	26.1141	86.1266	252.373	212.182	21.897	9.71393	10.7071	14.2322	3.52578	1.34376
186	PRG_2F7E3A	2018	2	5.23231	5.39606	1284.99	5.24292	39.9625	5.63882	32.1721	62.6503	5.99543	134.519	51.4256	26.4738	90.456	234.338	231.031	25.1973	9.22697	10.7513	15.8458	5.09911	1.483
187	PRG_2FB054	2015	2	5.91707	6.32989	916.784	5.77362	26.6866	5.32209	51.923	52.7908	5.2595	167.562	54.0164	31.5475	91.9159	312.21	239.437	25.944	9.28902	10.6311	15.4246	NA	NA
188	PRG_2FB054	2016	2	5.88461	6.02519	1276.17	5.86665	27.1297	5.66342	51.3342	55.8176	5.39456	166.786	53.9371	31.7493	85.5996	267.554	238.323	26.496	9.01963	10.5102	15.043	4.53673	1.44959
189	PRG_2FB054	2017	2	6.15241	NA	807.806	5.77596	23.6987	6.34054	49.4239	48.0773	5.44869	163.317	49.492	33.5577	75.3181	283.529	216.906	24.2499	8.99199	10.4118	14.2347	3.75369	1.38989
190	PRG_2FB054	2019	2	5.94777	6.06337	1017.53	5.80692	24.9311	5.96836	52.5731	56.5215	5.14404	148.169	49.9166	30.1527	76.0653	267.434	193.805	26.827	7.3203	9.89258	13.2952	3.49033	1.36784
191	PRG_311530	2015	2	5.73816	6.03239	703.659	5.65403	27.1515	5.92684	55.1551	49.4913	5.44692	139.233	47.2304	30.1968	88.0049	271.788	213.578	24.3608	8.80434	10.3105	13.5906	NA	NA
192	PRG_311530	2017	2	5.65886	NA	785.077	5.16608	28.3986	5.70505	52.4	45.9208	5.7664	146.302	45.3323	32.255	74.5822	281.707	197.302	24.1469	8.26053	10.2888	11.8938	1.5724	1.16341
193	PRG_311530	2019	2	5.60327	6.0905	837.657	5.73288	25.5174	5.72557	55.4121	50.2525	6.03587	126.852	48.3472	26.4716	76.9487	249.245	172.425	24.199	7.17309	8.96525	11.3476	2.37095	1.2694
194	PRG_311DEF	2015	2	5.30518	6.05181	644.328	5.39326	28.4523	6.31641	64.6594	56.305	4.8166	164.647	48.9869	34.0316	88.6888	243.426	252.406	24.1116	10.5448	11.8232	14.0018	NA	NA
195	PRG_311DEF	2017	2	5.36501	NA	490.589	5.43705	21.0576	6.68608	60.8519	43.8169	5.59853	129.769	42.5956	30.7138	69.4707	265.22	219.098	22.8339	9.67418	12.4824	13.9107	1.43456	1.12362
196	PRG_311DEF	2019	2	5.47869	6.03289	705.996	5.03364	27.7221	6.64548	65.1909	52.9879	5.52851	132.291	45.5524	29.4632	71.9863	196.497	190.041	23.1206	8.34364	10.5049	13.1132	2.59546	1.28141
197	PRG_327D04	2016	2	5.73341	5.18069	1055.12	5.86539	26.1478	5.90082	59.0394	51.9335	5.46478	150.579	43.4022	35.0668	82.0479	274.143	197.299	23.6347	8.44888	9.18787	14.2691	5.08393	1.56107
198	PRG_327D04	2017	2	5.82314	NA	585.654	5.67184	19.8988	5.30913	58.6341	37.9808	5.50837	121.68	43.8017	28.2827	68.4516	277.152	182.811	23.2751	7.92107	10.1004	12.8854	2.72107	1.27673
199	PRG_327D04	2018	2	5.34633	5.63642	1696.86	5.875	28.0907	5.82566	61.0343	65.1504	5.77403	155.225	46.1364	34.2304	84.4622	293.792	213.403	24.0086	9.00961	10.2483	15.2097	4.95543	1.50274
200	PRG_34257B	2018	2	5.60792	5.67621	1420.31	5.99754	27.4995	5.99686	62.3856	64.342	5.88181	176.86	50.6867	34.8142	82.3433	229.488	203.926	25.2945	8.14237	9.22285	15.1062	5.81807	1.65471
201	PRG_34257B	2019	2	5.76629	6.20998	966.804	5.93987	21.4075	6.08184	62.9241	52.6989	5.93838	132.907	45.8362	29.2274	75.6403	264.908	183.763	26.8925	7.01249	8.49637	12.1873	3.76375	1.46675
202	PRG_356E36	2014	2	5.97872	6.33333	592.988	5.82528	18.0098	6.61799	62.2333	40.691	5.58095	153.669	46.7612	33.4383	80.3049	263.392	206.15	22.8028	9.0863	9.14137	13.1334	NA	NA
203	PRG_356E36	2015	2	5.89799	6.47404	678.601	5.59255	25.0312	6.31502	60.6938	50.2537	5.22159	132.804	41.2587	32.5104	85.1113	278.33	226.508	24.9839	9.13372	9.66109	12.7485	NA	NA
204	PRG_356E36	2016	2	5.83535	5.98753	1081.65	5.49086	25.7467	5.88114	59.1746	52.9149	5.59026	167.579	42.9084	39.6084	76.5806	224.305	194.118	23.2654	8.29934	8.54565	12.2511	3.70261	1.44665
205	PRG_356E36	2018	2	5.6021	5.97242	1443.67	5.83708	27.0037	6.02378	61.5635	61.8591	5.79089	162.255	45.3497	36.1985	79.134	246.114	215.501	25.3745	8.51084	9.25117	14.0114	4.73026	1.52508
206	PRG_356E36	2019	2	5.7417	5.64769	823.772	5.91982	21.077	5.67408	60.4607	45.6723	5.83542	121.481	41.7167	29.1472	72.348	238.164	170.121	22.831	7.44408	8.04299	10.5072	2.49344	1.34308
207	PRG_367FDB	2014	2	5.70831	5.66667	561.138	5.62599	20.6128	5.28722	50.2667	41.8878	5.78909	129.927	51.7326	25.2377	82.2034	280.313	219.091	22.6497	9.76716	9.52287	15.4639	NA	NA
208	PRG_367FDB	2015	2	5.20331	5.70437	846.575	5.29739	30.0777	5.38157	48.4406	57.3934	5.47138	171.638	55.2214	31.4459	97.859	288.575	249.945	25.7111	9.84751	9.44158	15.1177	NA	NA
209	PRG_367FDB	2018	2	5.69989	5.35505	1340.33	5.68006	32.4511	5.03632	46.737	65.762	5.72255	175.755	59.43	29.5771	93.0657	224.907	238.204	25.7625	9.19925	9.45948	15.8694	6.30926	1.73157
210	PRG_3694C6	2007	2	NA	NA	NA	NA	NA	NA	46.23	NA	NA	150.6	49.33	30.59	93.58	248.4	181.2	23.59	7.791	NA	NA	NA	NA
211	PRG_3694C6	2008	2	NA	6	NA	NA	NA	NA	47.44	NA	NA	156.6	49.88	31.77	91.08	255.4	220.5	22.48	10.22	NA	NA	NA	NA
212	PRG_3694C6	2009	2	NA	5	NA	NA	NA	NA	55.48	NA	NA	140.6	49.87	28.42	98.3	292	201.5	20.98	9.7	NA	NA	NA	NA
213	PRG_3694C6	2010	2	NA	5.998	NA	NA	NA	NA	44.95	NA	NA	99.8	46.94	21.1	75.89	289.9	175.2	20.48	8.57	NA	NA	NA	NA
214	PRG_3694C6	2015	2	5.43858	6.31521	847.598	5.6094	27.0032	6.0093	49.6787	53.947	5.35436	155.682	51.5059	30.6773	93.6978	289.381	220.115	22.8986	9.72721	9.10231	14.0124	NA	NA
215	PRG_3694C6	2018	2	5.57567	6.31152	1535.52	5.38995	30.6219	6.33156	51.2212	67.6418	5.56615	161.446	52.5669	31.0189	92.0445	232.079	223.622	25.1595	8.9905	10.4041	15.313	4.96779	1.50173
216	PRG_387DCD	2017	2	5.53116	NA	774.37	5.16138	29.6613	5.97475	47.7806	59.2004	5.00486	169.316	45.9995	37.0895	84.7019	266.312	229.443	22.5547	10.3285	11.8722	15.8684	3.99159	1.3597
217	PRG_387DCD	2018	2	5.39783	5.66179	1164.36	5.09393	35.9208	5.99016	52.028	71.5356	5.33832	176.143	54.9708	31.8614	88.1255	235.972	228.668	25.1876	9.21734	10.7923	16.3337	5.53712	1.55181
218	PRG_38B65D	2007	2	NA	NA	NA	NA	NA	NA	44.3	NA	NA	173.2	55.42	31.63	88.5	234.6	183.7	23.4	8.045	NA	NA	NA	NA
219	PRG_38B65D	2008	2	NA	5	NA	NA	NA	NA	43.59	NA	NA	175.8	54.03	32.99	85.32	253.1	211.5	23.84	9.02	NA	NA	NA	NA
220	PRG_38B65D	2009	2	NA	6	NA	NA	NA	NA	53.87	NA	NA	162.1	55.48	29.63	95.5	253	210.3	22.43	9.43	NA	NA	NA	NA
221	PRG_38B65D	2011	2	5.991	5.716	NA	5.426	NA	NA	52.5	38.47	NA	177.7	55.43	32.59	82.25	258.7	213.6	23.75	9.09	10.51	14.64	NA	NA
222	PRG_38B65D	2014	2	6.0225	5.66667	657.366	5.30421	20.9444	5.71889	48.2	42.6501	5.05674	139.564	55.0533	25.8511	81.5418	287.977	209.899	24.2082	8.76695	9.47576	14.4306	NA	NA
223	PRG_38B65D	2016	2	5.86571	6.04588	1238.76	5.59803	30.7169	5.6568	47.9211	56.5297	5.89421	171.176	55.637	31.1122	90.9492	246.283	241.692	26.5404	9.12847	8.90008	14.1186	5.2197	1.65668
224	PRG_38B65D	2018	2	5.56917	5.6346	1503.89	5.40145	33.2145	5.65726	48.3091	64.8562	5.36899	163.9	58.276	28.242	89.1943	223.775	245.056	29.3449	8.44236	10.1897	16.3459	6.12741	1.71128
225	PRG_391E3A	2009	2	NA	5	NA	NA	NA	NA	47.52	NA	NA	139.2	52.81	26.32	90.7	286.3	192.1	19.48	10.06	NA	NA	NA	NA
226	PRG_391E3A	2015	2	5.74829	5.70218	844.17	5.56717	33.4356	5.58607	41.6362	53.29	5.73314	158.029	52.2054	30.6724	87.7085	301.701	212.595	22.9545	9.42923	9.22285	11.9557	NA	NA
227	PRG_391E3A	2018	2	5.93061	5.29708	1633.18	5.51677	31.9328	4.99435	NA	56.5538	5.73416	154.083	53.4678	29.1078	81.7315	237.92	205.361	22.6763	9.22197	10.6477	15.0402	4.49401	1.46058
228	PRG_3992B0	2015	2	5.70049	6.65751	768.767	5.58484	28.0651	6.25421	53.573	53.264	5.30702	137.313	46.9182	29.9127	91.1216	276.782	223.759	24.6057	9.11147	9.71052	12.6615	NA	NA
229	PRG_3992B0	2017	2	5.46694	NA	708.88	5.31051	27.165	6.62437	49.2446	50.4247	5.22629	145.608	46.1971	32.0835	76.2419	256.97	205.831	22.7957	9.09685	9.38711	12.2751	2.89659	1.31579
230	PRG_3992B0	2019	2	5.46301	6.28435	854.164	5.26556	26.7282	6.03396	52.09	57.575	5.05364	142.67	49.1684	29.197	82.6009	240.433	192.874	24.1574	7.99352	9.20841	12.5753	3.30897	1.36175
231	PRG_39C597	2016	2	5.69937	4.89145	1021.91	5.57288	26.3269	5.30152	59.6362	55.7609	5.25074	190.115	51.7009	37.5906	84.8377	255.985	217.236	24.2677	9.05511	10.5759	14.1714	3.60443	1.38825
232	PRG_39C597	2017	2	5.79563	NA	779.683	5.75128	21.7461	5.70216	55.7392	42.5751	5.99478	150.397	44.444	34.1361	70.9048	263.58	198.677	24.7025	8.02114	11.2464	12.9411	1.74395	1.16865
233	PRG_39C597	2019	2	5.36811	5.27006	784.218	5.12074	26.4669	5.3463	60.1955	55.1166	5.56845	150.792	48.122	31.6694	77.7775	267.835	180.673	24.2827	7.52758	10.2064	12.6521	2.4101	1.25659
234	PRG_39F92B	2014	2	5.85393	6.33333	406.213	5.78446	15.9651	6.06759	69.0386	42.9725	5.86286	148.147	50.942	29.248	71.0711	159.04	171.831	22.6063	7.69432	8.9501	12.733	NA	NA
235	PRG_39F92B	2016	2	5.79635	5.71065	984.054	5.56078	23.894	6.63921	62.9637	58.2888	5.43631	154.747	45.1502	34.9577	78.857	223.581	188.014	22.1153	8.57385	9.36065	12.9544	3.59543	1.39438
236	PRG_39F92B	2018	2	5.47999	6.64652	1275.46	5.84048	26.3192	6.67782	67.8697	67.2902	6.07304	178.341	48.8076	36.5271	83.5175	258.227	212.997	23.9282	9.02211	11.9992	15.6072	3.63175	1.32005
237	PRG_3A4F65	2011	2	5.391	4.987	NA	5.334	NA	NA	66.58	32.86	NA	140.3	45.4	30.93	77.99	294	206.8	21.32	9.76	11.29	14.68	NA	NA
238	PRG_3A4F65	2012	2	5.73684	5.80481	NA	NA	NA	5.66926	72.0018	59.2603	NA	206.253	52.4318	39.4989	91.242	265.441	231.248	22.3204	10.493	11.9141	15.5568	NA	NA
239	PRG_3A4F65	2013	2	5.35	5.98914	1079.53	5.6123	20.9178	5.32061	64.4691	61.4032	NA	190.667	46	41.9785	92.6069	285.723	233.07	23.5658	10.0096	10.0627	13.7387	NA	NA
240	PRG_3A4F65	2016	2	5.83481	5.34065	1101.17	5.96538	24.5431	5.38611	61.7596	54.6798	5.47255	166.406	45.1551	36.8256	83.0729	268.321	206.569	23.3973	8.90636	9.23346	13.4745	4.23293	1.48783
241	PRG_3A4F65	2017	2	5.66756	NA	623.53	5.70318	21.5973	6.06442	60.1333	41.9176	5.65089	133.52	44.9804	30.1987	70.3615	260.584	216.614	23.6296	9.33424	9.94264	13.378	3.45555	1.39472
242	PRG_3A4F65	2018	2	5.54998	6.32346	1535.89	5.83996	26.8573	5.67994	64.0256	64.9575	5.86775	175.901	48.5085	36.5301	80.9373	272.317	217.207	24.7207	8.87641	10.912	14.8596	3.93367	1.3827
243	PRG_3A4F65	2019	2	5.70597	5.38782	836.056	5.6083	21.669	5.9539	63.1961	48.2242	6.04848	141.425	43.7728	32.7427	77.6115	259.137	182.622	24.5043	7.49928	9.24914	12.0832	2.73719	1.31552
244	PRG_3B4B39	2007	2	NA	NA	NA	NA	NA	NA	52.54	NA	NA	134.2	49.74	27.06	86.45	233.5	180.5	23.05	7.89	NA	NA	NA	NA
245	PRG_3B4B39	2008	2	NA	6	NA	NA	NA	NA	56.74	NA	NA	171.1	56.28	30.56	87.46	241.4	199.3	22.88	9.22	NA	NA	NA	NA
246	PRG_3B4B39	2009	2	NA	5	NA	NA	NA	NA	63.25	NA	NA	169.5	56.75	30.19	99.1	267.9	205.9	21.94	9.48	NA	NA	NA	NA
247	PRG_3B4B39	2011	2	5.183	5.681	NA	5.092	NA	NA	58.51	40.12	NA	160.3	55.4	29.3	86.58	276.1	204.2	22.09	9.28	10.33	14.86	NA	NA
248	PRG_3B4B39	2013	2	4.94626	5.9654	788.461	4.94118	22.6591	6.33291	54.1111	63.9621	NA	183.171	52.4779	35.2663	94.765	274.576	241.333	23.0084	10.7302	10.2199	14.71	NA	NA
249	PRG_3B4B39	2014	2	5.62964	5.66667	543.592	5.36481	20.5962	6.10316	58.8333	42.7442	5.37059	135.613	56.7529	23.9776	79.0414	256.051	190.34	21.8768	8.69111	9.65219	14.0198	NA	NA
250	PRG_3B4B39	2015	2	4.83975	5.98484	677.899	4.8695	31.1666	5.98133	57.9042	58.2433	5.20063	150.845	51.5725	29.6198	92.7774	308.857	232.856	25.1088	9.31809	10.7595	15.4497	NA	NA
251	PRG_3B4B39	2016	2	5.66514	5.3156	988.257	5.29285	31.0022	6.05146	56.9083	59.7424	5.75151	177.25	56.938	31.2638	88.6427	287.356	218.721	25.051	8.91284	9.07776	14.3819	5.3016	1.60707
252	PRG_3B4B39	2017	2	5.52044	NA	625.535	4.79037	28.4905	7.00799	53.5287	55.0728	5.07629	150.809	48.797	30.9956	84.6822	313.721	213.787	23.8098	9.06505	10.4343	14.1616	3.73301	1.37957
253	PRG_3B4B39	2018	2	5.17243	6.65041	1250.93	5.26848	33.1655	6.97403	56.6854	70.4939	5.06311	163.883	56.4709	29.3862	88.5612	238.878	212.454	25.5675	8.3723	10.1752	15.5821	5.48385	1.55706
254	PRG_3B4B39	2019	2	5.39911	6.03352	693.563	5.02506	30.6876	6.32466	55.8079	59.6065	5.16127	135.674	51.8636	26.5149	82.3009	272.025	186.823	23.9569	7.74024	9.03311	12.7927	3.71007	1.41676
255	PRG_3B7339	2015	2	5.49658	5.34906	788.421	5.2981	30.1308	5.30177	62.322	48.7341	5.45674	146.499	47.7294	30.8744	84.6641	258.215	213.775	22.6981	9.51105	10.1234	13.6648	NA	NA
256	PRG_3B7339	2018	2	5.97757	5.46028	1589.6	5.60406	29.8042	5.66013	62.0972	67.0562	5.53221	183.371	49.7875	37.1894	80.9269	258.25	223.421	24.7605	9.07735	10.6624	16.2376	5.57277	1.56148
257	PRG_3CA932	2011	2	5.446	6.041	NA	5.287	NA	NA	65.08	33.47	NA	153	48.86	31.37	78.6	294.8	210.1	23.23	9.17	11.75	15.69	NA	NA
258	PRG_3CA932	2014	2	5.70389	6.33333	589.059	5.606	20.3272	6.0099	67.4895	42.0505	5.40488	152.264	52.9364	29.1064	81.509	273.159	194.511	22.362	8.74556	8.19637	11.7179	NA	NA
259	PRG_3CA932	2016	2	5.83351	5.6418	1080.11	5.6692	26.1438	5.39018	60.8812	54.1498	5.26595	165.906	44.7258	37.7318	81.6333	255.841	200.004	24.4078	8.13912	9.60688	13.9845	4.39051	1.48251
260	PRG_3CA932	2018	2	5.80132	5.98645	1612.52	5.693	29.2617	6.31943	63.6245	64.1395	5.67926	175.121	50.4126	34.8233	81.7086	252.678	212.784	25.1867	8.64055	9.76191	14.7823	4.9993	1.53365
261	PRG_3CA932	2019	2	5.75511	5.62333	958.771	5.17951	26.2321	5.98149	NA	52.399	5.20203	126.301	46.5342	27.3778	83.9976	271.107	192.26	22.8488	8.57023	9.37422	11.6501	2.3759	1.25453
262	PRG_3EEFCA	2016	2	5.59949	5.98533	1052.03	5.52013	30.7839	5.5286	58.027	58.4569	5.13715	185.132	50.5459	36.9441	86.1495	244.371	215.238	23.5217	9.20194	8.84079	13.7784	4.94186	1.58356
263	PRG_3EEFCA	2017	2	5.42947	NA	747.136	5.17015	27.1496	6.0083	54.6081	47.818	5.6356	159.733	46.4834	34.7973	79.0949	279.868	207.505	23.4822	8.89282	9.80032	13.7133	3.94448	1.43863
264	PRG_3EEFCA	2018	2	5.51996	6.17073	1190.62	5.59369	33.6167	5.67805	59.9306	68.111	5.27091	187.744	52.3979	36.1642	87.8612	245.288	228.544	23.851	9.64697	9.67298	15.8675	6.15467	1.66425
265	PRG_3F195B	2014	2	5.94129	5.5	710.48	5.76326	19.7517	5.50336	64.9048	42.7699	5.64824	148.824	49.391	30.4362	85.1484	298.44	210.001	22.892	9.26217	9.89124	13.0808	NA	NA
266	PRG_3F195B	2015	2	5.83373	5.20942	768.373	5.64756	24.4643	5.51126	62.1141	51.9746	5.58476	131.642	42.0152	31.9277	88.2998	308.861	222.273	24.8087	9.14788	10.4348	13.7274	NA	NA
267	PRG_3F195B	2016	2	5.88182	5.55806	1199.45	5.72849	25.912	5.54053	59.7198	53.9812	5.3865	164.174	42.976	38.6149	83.0007	248.727	207.568	23.899	8.76631	9.83925	13.6338	3.78995	1.40421
268	PRG_3F195B	2018	2	5.76336	5.6548	1611.84	5.71535	29.1343	5.99063	62.3931	66.6684	5.46592	170.327	44.5083	38.932	85.6858	283.5	233.921	24.2669	9.80737	10.6965	15.2236	4.56297	1.45382
269	PRG_3F195B	2019	2	5.76273	4.94926	849.985	5.2607	24.9875	4.98574	62.3375	50.5869	5.44613	129.888	42.0765	31.4472	75.1805	268.91	186.485	23.8419	7.87882	10.0712	13.1548	2.97146	1.30801
270	PRG_4252B0	2010	2	NA	6.003	NA	NA	NA	NA	48.41	NA	NA	103.7	41.93	24.65	80.46	282.7	180.4	21.85	8.32	NA	NA	NA	NA
271	PRG_4252B0	2011	2	5.535	4.388	NA	5.585	NA	NA	57.41	45.1	NA	157.3	46.86	33.78	91.22	271.6	214.8	24.99	8.76	11.41	15.56	NA	NA
272	PRG_4252B0	2012	2	5.55873	4.93606	NA	NA	NA	4.98892	65.3819	60.9627	NA	172.008	50.2668	34.6044	96.8119	276.868	221.583	22.8029	9.83129	11.1778	15.7167	NA	NA
273	PRG_4252B0	2013	2	5.66093	5.33047	1052.45	5.6127	19.9233	4.9811	52.2114	63.4101	NA	191.743	49.4875	39.25	101.897	296.999	258.857	26.3929	9.86212	10.7572	13.4015	NA	NA
274	PRG_4252B0	2014	2	6.17042	6	678.995	6.02577	19.1003	6.01946	56.5333	42.9904	5.39732	140.506	47.6317	29.9576	90.4661	306.92	209.215	24.0301	8.84072	10.3831	14.3558	NA	NA
275	PRG_4252B0	2016	2	6.03294	5.68652	1139.87	5.63894	31.5272	5.66277	52.5591	61.1247	5.80595	157.539	43.6801	36.7359	90.7731	250.817	214.487	25.0897	8.64224	9.05799	12.4019	3.34749	1.38605
276	PRG_4252B0	2017	2	5.96197	NA	689.136	5.36373	27.5315	5.03057	51.3667	54.3895	4.85162	144.818	43.3379	33.6795	81.8837	275.042	212.11	25.6925	8.32056	9.12495	11.6187	2.64139	1.32569
277	PRG_4252B0	2019	2	5.78572	5.69723	866.84	5.46378	23.1104	5.33399	53.3323	56.8088	5.38084	129.809	47.8019	27.6362	81.3717	273.866	191.983	26.5873	7.28212	9.50389	13.3637	3.94703	1.42171
278	PRG_427D97	2019	2	5.84919	6.22644	838.152	5.1258	28.9654	5.65092	50.2277	60.0004	4.9942	152.485	49.267	31.4139	85.5955	240.147	198.01	25.5692	7.94467	8.53784	12.8959	4.36147	1.54638
279	PRG_43644D	2007	2	NA	NA	NA	NA	NA	NA	49.73	NA	NA	142.2	49.08	29.28	89.08	250.6	181.4	23.23	7.908	NA	NA	NA	NA
280	PRG_43644D	2008	2	NA	6	NA	NA	NA	NA	49.79	NA	NA	156.7	51.62	30.45	90.16	263.6	218.8	22.56	10.12	NA	NA	NA	NA
281	PRG_43644D	2009	2	NA	6	NA	NA	NA	NA	59.59	NA	NA	168.1	53.08	31.94	95.5	268.7	207	21.65	9.65	NA	NA	NA	NA
282	PRG_43644D	2010	2	NA	6.008	NA	NA	NA	NA	47.19	NA	NA	94.9	45.16	20.98	74.37	299.8	176.6	20.57	8.65	NA	NA	NA	NA
283	PRG_43644D	2011	2	5.857	5.47	NA	5.885	NA	NA	55.08	40.31	NA	157.1	48.5	32.78	90.32	283.1	213.7	23.15	9.36	10.59	14.31	NA	NA
284	PRG_43644D	2014	2	6.33146	5.66667	658.116	6.24471	17.623	5.34345	55.2	36.2132	5.96183	131.248	49.9346	26.769	77.3013	259.643	198.967	24.064	8.37945	10.0841	13.783	NA	NA
285	PRG_43644D	2016	2	6.09861	6.64133	1230.95	6.26017	23.8244	6.3344	51.5627	54.933	5.85974	149.528	49.7062	30.6564	85.6779	274.503	216.128	23.0581	9.51664	9.30795	12.8312	3.52118	1.39648
286	PRG_43644D	2018	2	6.34134	5.98623	1661.8	5.98749	28.1614	6.01404	54.9274	68.0544	5.34376	172.689	53.6823	32.5034	93.9405	272.718	229.118	25.7855	9.07178	10.4693	16.4022	5.99469	1.5992
287	PRG_43B3B1	2007	2	NA	NA	NA	NA	NA	NA	47.4	NA	NA	153.4	47.25	32.71	91.75	248.1	193.8	22.76	8.581	NA	NA	NA	NA
288	PRG_43B3B1	2008	2	NA	6	NA	NA	NA	NA	48.13	NA	NA	163.5	50.02	33.01	94.93	247.9	208.9	23.49	9.05	NA	NA	NA	NA
289	PRG_43B3B1	2009	2	NA	6	NA	NA	NA	NA	58.03	NA	NA	170.3	53.66	31.95	101.4	270.9	207.1	19.03	10.98	NA	NA	NA	NA
290	PRG_43B3B1	2011	2	5.102	5.708	NA	5.327	NA	NA	54.63	43.48	NA	176.9	50.82	35.19	93.32	295.1	219.2	21.2	10.46	12.36	15.49	NA	NA
291	PRG_43B3B1	2013	2	5.13383	6.32924	834.406	5.20479	22.0593	6.34618	47.7325	67.2259	NA	194.536	49.9205	39.2999	101.217	283.973	242.917	22.611	11.0317	10.5769	14.013	NA	NA
292	PRG_43B3B1	2014	2	5.30897	5.66667	462.93	5.71535	18.3387	6.36733	51.9807	44.7207	4.71864	126.131	50.5503	25.5847	86.8487	305.618	195.842	20.8818	9.4972	11.2812	14.4109	NA	NA
293	PRG_43B3B1	2015	2	4.89658	5.6605	703.31	4.96476	31.1291	5.66534	51.3321	65.6035	4.78567	156.457	47.819	32.9917	95.757	287.548	234.202	23.3363	10.073	10.6115	14.2764	NA	NA
294	PRG_43B3B1	2016	2	5.79349	5.64098	1029.31	4.80487	29.3294	5.5882	51.154	61.4781	5.68313	148.8	46.948	32.0336	90.9624	243.545	224.226	22.3622	9.98572	9.72188	13.4213	3.69191	1.44623
295	PRG_43B3B1	2018	2	4.95836	5.64619	1523.38	4.53128	31.9303	6.63853	49.0238	75.2469	5.35128	174.151	53.6774	32.5714	98.2096	272.908	231.819	23.4082	9.98683	12.7335	16.088	3.37363	1.26694
296	PRG_43B3B1	2019	2	5.07354	6.38108	633.285	4.89301	25.1088	5.97431	50.9684	59.7356	5.0935	131.968	49.0403	27.4811	89.5165	284.858	193.235	22.0643	8.75521	10.7439	13.1959	2.4052	1.2338
297	PRG_43D655	2007	2	NA	NA	NA	NA	NA	NA	58.07	NA	NA	120.6	47.33	25.56	81.75	227.2	196.5	26.2	7.591	NA	NA	NA	NA
298	PRG_43D655	2008	2	NA	6	NA	NA	NA	NA	61.94	NA	NA	174.2	52.72	33.17	86.26	263.7	211.1	23.12	9.45	NA	NA	NA	NA
299	PRG_43D655	2009	2	NA	6	NA	NA	NA	NA	66.4	NA	NA	160.5	49.91	32.4	84.6	246.7	217.8	24.2	9.02	NA	NA	NA	NA
300	PRG_43D655	2011	2	5.176	5.658	NA	5.007	NA	NA	62.7	32.46	NA	145.9	49.31	29.67	76.25	268.5	202.4	24.09	8.5	8.99	12.97	NA	NA
301	PRG_43D655	2013	2	5.38333	5.68279	931.846	5.08516	21.0684	6.30786	58.8048	56.2591	NA	200.483	48.8333	42.1526	90.986	284.287	237.364	26.0385	9.36187	8.26429	12.1613	NA	NA
302	PRG_43D655	2014	2	5.43026	6	448.962	5.40533	19.8823	6.7008	63.9333	40.5037	5.62817	142.655	51.3885	27.8813	76.3152	276.675	193.514	24.4316	8.08925	7.36701	11.1484	NA	NA
303	PRG_43D655	2015	2	5.43611	7.03304	658.849	5.49223	28.8387	5.61111	60.5145	51.6412	4.99953	123.6	45.7778	27.4757	87.0457	295.283	221.714	25.9619	8.57708	8.33918	11.6368	NA	NA
304	PRG_43D655	2016	2	5.33284	6.9346	928.736	5.33254	26.3422	6.00999	59.5142	49.7204	5.4764	139.551	42.5723	32.7861	78.5355	232.091	190.366	26.0653	7.32351	7.10448	11.0294	3.91261	1.64431
305	PRG_43D655	2017	2	5.33087	NA	483.954	4.72744	27.2449	6.3399	57.0333	42.6898	5.53375	137.595	47.0059	29.3296	71.9178	266.167	197.483	26.8818	7.3922	7.43356	10.3491	2.92528	1.44482
306	PRG_43D655	2019	2	5.132	7.06908	656.352	5.18447	24.7344	5.94561	60.2964	48.8737	5.63912	131.83	49.6634	27.2426	75.0909	259.468	185.624	27.8786	6.69917	6.94451	10.1809	3.27962	1.48231
307	PRG_4693D4	2014	2	5.69304	6	703.263	5.87149	19.4018	5.92322	59.2222	44.0567	5.70655	150.13	57.7832	26.0439	81.2779	264.918	212.495	24.3844	9.06201	11.5842	15.6583	NA	NA
308	PRG_4693D4	2015	2	5.45791	5.35358	970.571	5.67062	30.4706	6.03006	53.4765	57.6272	5.06136	157.525	53.317	30.1801	94.9881	296.113	241.605	25.8919	9.42371	10.8102	14.5277	NA	NA
309	PRG_4693D4	2017	2	5.77465	NA	845.617	5.42283	25.9082	5.98079	49.1968	55.0189	5.0257	157.483	53.9648	29.3722	87.5149	297.97	230.251	24.536	9.44202	11.8663	15.0235	3.13651	1.27897
310	PRG_4693D4	2019	2	6.16984	5.63138	1086.49	5.41207	27.9521	5.60801	52.4282	59.6538	5.22456	162.499	54.8983	30.281	87.0974	280.224	220.939	28.3898	7.92823	10.95	14.6767	3.78428	1.38241
311	PRG_48DD98	2016	2	5.71312	5.63223	1155.3	5.12219	33.613	5.99841	48.682	60.8544	5.6482	161.837	54.3777	30.341	88.6552	215.786	232.937	25.9405	9.12238	10.7413	14.4233	3.68065	1.36928
312	PRG_48DD98	2017	2	5.19964	NA	657.425	4.81406	30.7519	5.69135	46.5793	56.3819	4.62705	160.719	49.2362	32.8343	80.4841	239.97	212.864	23.8509	9.06397	10.4167	14.1925	3.78879	1.40721
313	PRG_48DD98	2018	2	5.64656	5.31221	1303.44	5.39377	33.9174	5.67313	49.8112	66.0697	5.46756	180.354	60.6385	29.8931	88.6889	222.736	239.275	27.4234	8.82296	12.3813	17.5026	5.13561	1.43835
314	PRG_4A75D4	2016	2	5.99708	5.96172	1265.23	5.68248	28.6946	5.97086	60.7521	53.843	5.12499	178.227	43.7351	41.6536	82.9572	234.709	197.719	22.1538	9.01709	10.5332	14.3221	3.79394	1.36952
315	PRG_4A75D4	2017	2	5.63792	NA	798.79	5.59732	26.1466	6.31314	59.8667	45.7165	5.67677	142.365	42.8301	33.7643	73.457	267.155	194.782	23.8868	8.18501	11.151	12.9404	1.77969	1.17531
316	PRG_4A75D4	2019	2	5.39226	5.64713	939.953	5.56189	28.6438	5.63887	62.0197	51.7926	5.86067	125.978	43.7691	29.3507	76.3534	245.355	183.823	23.4059	7.86968	10.3038	13.1017	2.84223	1.28124
317	PRG_4A8DB5	2015	2	6.6641	5.30648	1000.22	6.18903	24.5285	5.33298	60.4538	49.7486	5.74083	139.185	46.7444	29.9195	85.6032	263.388	237.718	24.5225	9.71991	11.3756	14.1981	NA	NA
318	PRG_4A8DB5	2018	2	5.96748	6.04856	1644.46	6.37882	25.7626	5.68165	60.8946	59.1898	6.24273	162.91	51.1778	32.4788	78.264	288.055	211.179	22.5415	9.46084	11.7006	15.3145	3.61943	1.32248
319	PRG_4A8DB5	2019	2	6.12011	5.67426	970.282	6.13572	19.2632	6.01264	59.606	44.0565	6.14005	104.931	42.7811	25.0972	71.4403	253.64	165.51	21.3494	7.74816	9.25317	12.0472	2.79718	1.31397
320	PRG_4D2F23	2017	2	5.77005	NA	733.133	5.43914	23.9006	6.7101	61.1	41.0611	5.89217	124.775	44.3283	28.6381	68.7721	228.02	200.072	24.4378	8.20037	9.45545	11.5053	1.96546	1.2247
321	PRG_4D2F23	2018	2	5.93054	5.98954	1763.6	6.21279	27.2586	5.95786	63.6383	62.6588	6.03414	163.39	48.348	33.9935	85.2467	281.892	223.277	23.4524	9.57352	10.4419	15.1105	4.68623	1.47468
322	PRG_4D2F23	2019	2	5.60552	5.64936	931.882	5.65075	22.4534	6.03271	63.8264	48.8155	6.20842	142.479	47.5748	30.237	70.6686	261.522	207.142	25.6041	8.12327	9.58604	13.6163	3.96522	1.44923
323	PRG_4EFE72	2007	2	NA	NA	NA	NA	NA	NA	50.05	NA	NA	144.2	47.25	30.88	90.75	263.6	192.4	23.67	8.276	NA	NA	NA	NA
324	PRG_4EFE72	2008	2	NA	6	NA	NA	NA	NA	51.65	NA	NA	163.1	51.16	32.02	89.14	251.1	215.4	22.15	9.89	NA	NA	NA	NA
325	PRG_4EFE72	2009	2	NA	6	NA	NA	NA	NA	60.43	NA	NA	167	53.2	31.72	93.1	274	211.9	21.48	9.93	NA	NA	NA	NA
326	PRG_4EFE72	2010	2	NA	6.344	NA	NA	NA	NA	50.52	NA	NA	103.7	43.75	23.78	76.04	307.2	182.8	21.26	8.71	NA	NA	NA	NA
327	PRG_4EFE72	2011	2	5.489	6.339	NA	5.562	NA	NA	57.57	40.21	NA	162.9	48.47	34.22	89.11	290	206.3	22.56	9.25	10.07	13.87	NA	NA
328	PRG_4EFE72	2012	2	5.63413	6.6409	NA	NA	NA	6.02551	64.3509	61.4501	NA	166.945	50.7142	33.2017	91.4414	268.11	218.936	22.2864	10.071	10.7565	15.2275	NA	NA
329	PRG_4EFE72	2013	2	5.93333	6.67256	1106.86	6.05526	20.2987	6.6538	49.9143	58.0102	NA	188.96	47.8855	40.0407	95.1863	281.325	241.906	22.6074	10.9794	9.96426	13.642	NA	NA
330	PRG_4EFE72	2014	2	5.94996	6.33333	591.536	5.85498	18.956	6.34036	55.3912	41.4046	5.23846	118.564	51.552	23.2977	81.5944	286.876	199.955	22.2643	9.06412	9.74092	13.6903	NA	NA
331	PRG_4EFE72	2015	2	5.8675	6.67042	813.2	6.08006	26.5889	6.27426	52.082	52.5887	5.59002	158.076	51.661	31.0597	94.1954	309.863	228.741	24.4942	9.39992	9.34198	13.7151	NA	NA
332	PRG_4EFE72	2016	2	5.76945	6.37809	1336.7	6.06336	28.0541	6.9797	53.9109	55.6072	5.47972	159.753	50.3522	32.7639	88.3686	259.698	220.231	24.543	9.0162	9.42928	13.1969	3.77395	1.40195
333	PRG_4EFE72	2017	2	5.93504	NA	787.043	5.43918	25.9995	6.32681	50.3667	50.4908	5.0466	149.479	47.0074	31.7464	81.488	291.116	203.607	23.2364	8.87619	9.72479	12.8388	2.93582	1.31317
334	PRG_4EFE72	2018	2	5.9681	6.05183	1465.16	5.7612	28.4125	7.01988	55.7542	66.8277	5.28785	175.563	54.5734	32.2527	92.1141	249.592	223.679	25.1313	8.9475	10.6843	14.9383	4.21947	1.43001
335	PRG_4EFE72	2019	2	5.97839	5.70868	879.134	5.94969	22.9166	6.35243	52.9252	53.3131	5.52223	130.02	48.3997	26.8889	81.8877	263.607	186.015	22.9091	8.30585	9.14083	12.2141	3.07986	1.37599
336	PRG_4FD0AE	2012	2	5.78641	6.17802	NA	NA	NA	5.31699	66.5979	66.6211	NA	190.262	52.8075	36.3961	99.0831	303.964	231.502	22.2621	10.529	10.8214	15.6131	NA	NA
337	PRG_4FD0AE	2013	2	5.33333	5.33529	1060.9	5.21217	21.7504	5.34756	55.1017	62.2329	NA	207.067	52.4833	39.9489	96.1292	295.407	252.824	25.7366	10.0187	9.4954	14.8581	NA	NA
338	PRG_4FD0AE	2014	2	5.76877	6	562.317	5.60907	19.8934	5.5326	58.8333	41.5265	5.07782	152.726	53.8962	28.4463	85.4893	316.526	208.97	22.0792	9.62881	8.90153	13.8453	NA	NA
339	PRG_4FD0AE	2018	2	5.79959	5.67618	1487.72	5.85904	28.7396	5.30695	55.5032	67.7529	5.28003	180.386	54.5419	34.0608	92.361	271.389	243.572	25.6956	9.58389	9.72087	16.8504	7.17741	1.76872
340	PRG_4FD0AE	2019	2	5.7644	5.23646	799.36	5.31356	24.5739	5.6258	54.937	49.9498	5.34961	131.084	48.8693	27.0596	79.1238	311.177	189.127	23.7557	8.06975	8.53826	12.9868	4.49643	1.54751
341	PRG_5234D5	2016	2	5.95132	6.51196	1187.24	6.16941	25.2005	6.21303	59.7354	52.0805	5.56506	159.374	41.763	38.3195	81.0099	248.236	205.848	25.4632	8.13751	9.53838	13.2473	3.71026	1.4107
342	PRG_5234D5	2017	2	5.91231	NA	774.263	5.65597	23.7494	5.50637	56.4066	43.0526	5.61469	148.233	46.6157	32.1262	72.0795	267.54	216.525	24.7244	8.89709	10.6182	12.9161	2.27725	1.22867
343	PRG_5234D5	2018	2	5.79417	6.37624	1692.84	6.13047	27.6533	5.34726	60.7388	63.4866	5.77126	170.796	47.1838	36.9198	82.6913	265.145	224.051	25.2919	8.91723	9.81099	14.3124	4.48932	1.49459
344	PRG_55FAC5	2007	2	NA	NA	NA	NA	NA	NA	63.6	NA	NA	122.1	39.17	31.31	74.77	192.7	187.2	24.36	7.758	NA	NA	NA	NA
345	PRG_55FAC5	2008	2	NA	6	NA	NA	NA	NA	69.45	NA	NA	181	48.42	37.71	78.52	265.7	225.3	23.5	9.77	NA	NA	NA	NA
346	PRG_55FAC5	2009	2	NA	6	NA	NA	NA	NA	70.94	NA	NA	162.2	45.19	35.93	81.3	229	209.4	23.33	8.99	NA	NA	NA	NA
347	PRG_55FAC5	2010	2	NA	6.001	NA	NA	NA	NA	63.46	NA	NA	120.3	42.37	28.53	70.47	271.4	187.6	23.39	8.04	NA	NA	NA	NA
348	PRG_55FAC5	2013	2	5.53333	5.3349	1043.91	5.58218	19.7347	5.34574	68.9773	53.4614	NA	195.93	47.8691	41.9034	87.8216	280.41	233.542	26.013	9.17716	10.4807	13.6696	NA	NA
349	PRG_55FAC5	2014	2	5.53616	5.66667	612.135	6.15834	16.1263	6.04241	69.7529	38.4762	6.08784	137.736	44.3735	31.2398	74.1109	260.528	181.093	23.2511	7.83919	8.53745	11.6224	NA	NA
350	PRG_55FAC5	2016	2	5.86389	5.81361	1002.38	5.9857	20.7498	5.99382	64.059	48.3463	5.27748	154.261	40.8942	38.2451	78.1116	266.646	208.886	25.9294	8.12544	9.71636	14.1011	4.39166	1.45092
351	PRG_55FAC5	2017	2	5.26105	NA	533.439	5.69865	19.5901	5.99604	61.336	38.1251	5.56179	114.089	43.224	26.8961	61.8307	246.096	188.594	25.9213	7.36666	9.79989	11.6572	1.77684	1.20885
352	PRG_55FAC5	2019	2	5.50613	6.70956	651.465	6.12746	17.7273	6.31763	67.6386	43.6749	6.07697	124.883	40.2792	31.3696	69.5829	240.511	189.095	25.7537	7.41792	9.1966	11.7473	2.56675	1.28317
353	PRG_57278B	2014	2	5.76862	5.66667	621.363	5.34481	21.4021	5.4136	52.0667	47.6209	4.6744	138.865	54.2037	25.9729	87.4556	288.064	204.246	23.1761	8.87912	10.0882	14.3514	NA	NA
354	PRG_57278B	2015	2	5.53337	5.63383	862.596	5.19399	32.6918	5.49659	49.9288	61.8491	5.32996	165.647	52.6869	32.2018	96.1676	280.84	225.853	26.4604	8.6344	10.1699	14.8513	NA	NA
355	PRG_57278B	2016	2	5.74844	5.15625	1151.14	5.20754	33.912	4.99108	51.5897	62.8143	5.66538	169.248	51.5024	33.4615	91.4698	258.117	215.953	25.8694	8.52607	9.45581	13.8928	4.43152	1.5366
356	PRG_57278B	2018	2	5.64301	5.36382	1392.69	5.32541	34.1557	5.65788	52.8295	71.7176	5.49041	169.508	55.8637	31.0874	87.2458	224.94	221.917	26.7629	8.24865	11.1572	15.907	4.79114	1.43805
357	PRG_578A40	2014	2	5.88055	6	580.718	5.6283	20.6097	6.27519	56.1168	43.0863	5.57125	139.158	47.7415	29.6998	85.246	270.407	199.727	23.8894	8.45057	9.77431	13.2648	NA	NA
358	PRG_578A40	2015	2	5.40379	5.8112	857.42	5.38814	31.3138	5.96713	54.2004	57.9818	5.49452	154.571	47.5704	32.9826	96.748	269.193	241.611	28.3196	8.61885	9.55703	13.9301	NA	NA
359	PRG_578A40	2016	2	5.64038	5.65911	1118.51	5.48928	30.534	5.60015	53.0183	58.7714	5.78738	160.091	46.5987	35.2744	89.6458	243.255	211.454	28.3278	7.5468	8.52883	11.893	3.36842	1.40999
360	PRG_578A40	2018	2	5.46157	5.32055	1295.88	5.58881	33.2532	5.65936	54.8665	68.696	5.27055	178.44	56.4271	31.8388	92.075	243.514	233.907	29.5452	8.0335	10.3434	14.9163	4.58697	1.49081
361	PRG_578A40	2019	2	5.35482	5.64922	835.59	5.03415	29.9804	5.65737	54.5878	57.0308	5.15788	141.221	44.9187	31.7406	80.6143	250.329	184.208	27.2531	6.75993	8.92613	11.8957	2.96999	1.36726
362	PRG_58A7DA	2014	2	6.07192	6	656.264	5.90335	18.4809	6.0541	65.9996	40.1918	5.39802	146.399	49.8892	29.4176	81.5349	281.043	208.168	21.1925	9.93127	9.45267	14.1137	NA	NA
363	PRG_58A7DA	2015	2	6.00574	6.01352	726.446	5.68251	23.3839	6.02479	62.5514	50.2783	5.28577	147.919	47.591	31.3558	89.3454	309.652	234.271	22.9264	10.2616	10.9476	14.2876	NA	NA
364	PRG_58A7DA	2016	2	5.68678	5.68724	1013.25	5.66968	25.894	5.84031	60.9312	52.5703	5.29161	160.872	43.5464	37.4062	83.1288	229.039	208.602	22.4999	9.27205	9.37407	13.4461	4.07837	1.4596
365	PRG_590A17	2007	2	NA	NA	NA	NA	NA	NA	57.83	NA	NA	129.1	46.58	27.65	81.5	232.6	185.1	22.85	8.246	NA	NA	NA	NA
366	PRG_590A17	2011	2	5.499	5.33	NA	5.789	NA	NA	65.4	31.87	NA	132.2	47.35	27.94	75.84	280.3	192.2	21.62	8.97	10.36	13.65	NA	NA
367	PRG_590A17	2013	2	6.21667	5.02494	1327.57	6.33255	18.8881	4.66893	61.8076	50.8734	NA	186.399	48.0481	38.9645	87.7762	300.648	232.818	23.384	10.1288	10.5726	14.5596	NA	NA
368	PRG_590A17	2014	2	6.34447	6.33333	734.436	6.53454	16.0872	5.71924	63.8667	34.8588	6.43501	145.102	50.781	28.5123	78.5408	288.532	189.186	20.8153	9.09492	9.86347	13.2379	NA	NA
369	PRG_590A17	2015	2	6.06994	5.71323	874.741	6.13583	21.1516	5.37871	62.6859	42.0472	6.23944	145.992	45.8842	32.3442	84.4392	314.854	213.343	22.5831	9.5867	9.18805	12.9159	NA	NA
370	PRG_590A17	2016	2	6.13326	5.71508	1333.32	6.66406	21.8906	5.30802	60.2595	45.0204	5.69438	155.877	48.9479	31.996	75.9151	262.018	207.146	23.5001	8.95111	10.0973	13.9797	3.88679	1.41677
371	PRG_590A17	2017	2	6.33661	NA	775.558	5.96497	22.1111	5.36341	58.5	33.9578	6.17411	128.614	47.6559	27.2269	65.036	248.251	176.716	22.5291	7.93739	9.409	11.791	2.34751	1.27635
372	PRG_590A17	2018	2	6.4269	5.9099	1750.67	7.05807	21.5749	5.30694	63.4923	56.5064	6.55863	157.551	50.3633	31.6555	77.6521	289.759	210.233	23.5358	9.00147	10.3966	15.0439	4.67025	1.47646
373	PRG_590A17	2019	2	6.12507	5.99943	931.664	6.43967	20.1774	4.95814	60.9304	36.6249	6.8248	112.624	45.4139	24.7592	68.1758	249.842	164.099	22.7847	7.2694	9.12227	11.8041	2.64746	1.30927
374	PRG_5ACBF8	2010	2	NA	6.008	NA	NA	NA	NA	59.29	NA	NA	103	44.42	23.26	71.1	292.9	182.4	20.73	8.85	NA	NA	NA	NA
375	PRG_5ACBF8	2013	2	5.49286	5.70358	1075.94	5.41624	20.1209	5.33285	65.0751	58.0001	NA	187.132	47.2057	40.1184	88.956	293.511	233.476	22.4224	10.5563	10.9307	15.2941	NA	NA
376	PRG_5ACBF8	2014	2	5.98638	6.33333	634.629	5.9973	18.3678	6.32808	67.8667	39.3543	5.71899	147.651	50.4959	29.563	78.2338	277.007	192.365	21.2671	9.15391	9.82932	13.6897	NA	NA
377	PRG_5ACBF8	2016	2	5.86303	5.62753	1191.1	5.92744	26.857	6.02474	61.5284	51.9791	5.78335	158.921	45.7972	34.9528	76.1546	239.468	195.718	24.3568	8.1809	9.50173	13.7834	4.27752	1.47329
378	PRG_5ACBF8	2017	2	5.86454	NA	694.702	5.47585	23.9564	6.67609	59.4333	43.4371	5.47043	140.426	48.3381	29.1961	70.692	271.913	199.899	23.2768	8.60809	9.99328	12.9312	2.89762	1.30341
379	PRG_5ACBF8	2019	2	5.82092	5.94525	877.507	5.61534	24.9225	5.67436	61.2817	43.4573	5.90824	121.903	45.179	27.3862	72.7666	266.038	178.851	23.4847	7.77789	9.28642	12.4486	3.32004	1.36534
380	PRG_5BE026	2009	2	NA	6	NA	NA	NA	NA	65.14	NA	NA	163.8	52.85	31.18	82.8	218.8	210.4	21.92	9.6	NA	NA	NA	NA
381	PRG_5BE026	2011	2	5.362	5.645	NA	5.282	NA	NA	60.18	31.4	NA	132.5	46.55	28.49	68.41	250.2	189.6	21.63	8.86	11.19	15.29	NA	NA
382	PRG_5BE026	2014	2	5.68747	6	536.337	5.71551	18.483	6.3371	60.8667	39.721	5.12414	139.483	49.9692	27.9239	73.3651	244.141	184.694	21.5365	8.59697	9.29458	12.4619	NA	NA
383	PRG_5BE026	2016	2	5.73178	5.36648	968.795	5.37301	26.4319	6.03704	58.9627	50.1823	5.65594	146.398	45.1909	33.1304	72.9452	219.073	197.679	23.496	8.44772	9.57158	13.8056	4.23119	1.47919
384	PRG_5BE026	2017	2	5.41269	NA	540.834	5.17534	25.47	5.68703	57.0333	43.417	5.3767	134.941	48.9995	27.7113	66.5823	223.068	188.743	24.1148	7.93313	9.7172	12.2022	2.3809	1.26102
385	PRG_5BE026	2019	2	5.62074	6.09931	678.798	5.32778	24.4233	5.30772	60.7059	48.3938	5.7456	124.373	48.0244	26.2636	70.4131	242.492	167.729	24.9708	6.82747	9.23	12.9306	3.62735	1.3961
386	PRG_5C30F8	2017	2	5.96852	NA	626.8	5.57662	23.5954	5.63768	59.4667	40.1458	5.44682	148.038	52.3297	28.4605	66.4445	241.456	182.604	25.3564	7.19935	9.59393	10.9129	1.29496	1.15221
387	PRG_5C30F8	2018	2	5.79435	5.36766	1516.89	5.63983	25.9712	5.69959	64.7531	61.2704	5.9976	178.161	48.7595	37.2908	81.8742	275.325	197.384	23.6436	8.28749	10.1607	13.5641	3.35452	1.33741
388	PRG_5C30F8	2019	2	5.51841	5.29854	739.564	5.22768	23.8876	5.68733	63.5183	52.1236	5.75866	150.4	49.2453	30.7068	76.0235	265.279	178.468	23.9842	7.44005	9.62937	11.6665	2.01342	1.21551
389	PRG_5D2CE7	2014	2	6.04467	6.66667	590.881	5.83301	18.4966	6.3735	59.6333	41.9515	5.40801	148.317	57.3295	26.389	80.4375	252.98	205.59	23.9182	8.62567	9.70268	13.073	NA	NA
390	PRG_5D2CE7	2015	2	5.67401	6.34545	718.91	5.81604	24.2817	6.30578	61.4889	52.1036	5.26607	154.99	50.07	30.7873	94.4678	298.942	227.949	24.4568	9.35458	10.586	14.3585	NA	NA
391	PRG_5D2CE7	2016	2	6.00177	6.33789	1246.41	5.95991	22.4879	6.00393	56.8906	55.6653	5.85025	163.72	50.3462	32.7424	87.3339	258.186	219.281	24.4942	8.99747	10.118	13.4266	3.30376	1.35127
392	PRG_5D2CE7	2017	2	5.79808	NA	788.739	5.40241	24.0727	6.65635	54.1	47.9741	5.33976	153.083	48.1553	32.2528	78.3071	291.136	203.619	23.7873	8.64349	10.5778	12.7759	2.32383	1.24613
393	PRG_5D2CE7	2019	2	5.99074	6.04994	838.331	5.76883	23.3852	6.34173	58.8415	55.0194	5.55902	144.906	48.2028	30.0854	79.0564	252.979	191.028	24.7375	7.85455	9.82276	12.6008	2.73054	1.28009
394	PRG_5DB27A	2016	2	5.46901	5.65673	839.859	4.71013	34.9328	5.16332	51.1781	62.41	5.59144	181.736	51.3309	35.7579	91.1671	245.488	225.117	23.3672	9.73938	10.171	14.3036	4.13783	1.41884
395	PRG_5DB27A	2017	2	4.70831	NA	550.54	4.627	30.4602	6.35425	47.0141	59.5977	4.58979	175.399	52.2536	33.6691	82.3478	276.787	231.843	21.8144	10.7418	12.2519	16.3539	4.09413	1.35506
396	PRG_5DB27A	2018	2	4.59771	6.51018	1042.85	4.67646	34.7991	6.16155	51.2208	72.2351	4.96738	180.009	57.9952	31.4469	91.1295	247.471	245.659	24.8078	10.0172	13.2019	18.4116	5.20337	1.40962
397	PRG_5DCC0B	2013	2	5.35	5.62689	825.357	5.23311	22.9675	5.63399	53.0901	62.3836	NA	213.217	46.3608	46.2586	97.0476	264.094	236.609	22.3018	10.7538	9.81103	14.4676	NA	NA
398	PRG_5DCC0B	2014	2	5.74497	5.66667	498.413	5.39547	18.1548	6.30375	56.5667	42.9249	5.16321	143.118	50.2047	29.1186	79.7802	248.636	196.158	20.8333	9.47622	9.76303	14.0378	NA	NA
399	PRG_5DCC0B	2016	2	5.90071	6.00175	1022.4	5.1066	28.4204	6.01895	53.6999	57.4473	5.53428	181.858	47.3163	39.2045	84.8733	232.172	203.129	21.8772	9.43399	9.00392	13.7297	4.72096	1.54521
400	PRG_5DCC0B	2017	2	5.70918	NA	759.567	5.25505	25.8518	6.03119	51.6358	46.9096	5.37621	159.243	46.6081	34.6389	74.0454	267.061	208.724	22.8222	9.27416	10.4792	14.4362	3.85778	1.36508
401	PRG_5DCC0B	2019	2	5.56923	5.88659	750.387	4.96965	28.6888	6.02245	54.831	52.5302	5.56379	151.012	45.2005	33.7394	82.2794	259.221	189.144	23.282	8.18947	9.22599	13.3752	4.16256	1.50278
402	PRG_5DEB62	2016	2	5.63421	5.14725	1098.59	4.93031	34.7331	5.1254	49.9368	63.2934	5.72281	181.366	54.9357	33.6216	89.1496	241.514	216.434	24.0701	9.02159	9.24337	13.7583	4.51711	1.4979
403	PRG_5DEB62	2017	2	5.1736	NA	651.71	4.67043	32.4944	5.28924	46.5809	58.4158	4.94543	189.294	52.191	36.4921	85.6145	300.931	228.125	22.9175	10.0904	10.717	15.8395	5.12815	1.51645
404	PRG_5DEB62	2018	2	5.31829	5.16669	1160.8	5.14423	36.9578	5.17608	51.1585	75.5966	5.50561	197.85	60.8251	32.7002	93.7273	220.469	232.34	26.3012	8.89803	10.8055	15.8053	4.94861	1.47847
405	PRG_5EB64E	2019	2	5.75101	6.65124	1044.51	4.69849	34.2633	5.05033	17.5415	49.3749	5.03702	140.284	48.9194	28.9395	76.884	233.768	187.91	21.7446	8.68517	9.03773	12.0079	2.92687	1.33418
406	PRG_5F4B6B	2013	2	6.23333	7.03776	1103.45	6.23524	16.7029	7.02907	55.6326	62.9061	NA	207.083	55.25	37.828	101.629	295.229	266.945	23.6546	11.6046	10.0417	13.908	NA	NA
407	PRG_5F4B6B	2016	2	6.40257	6.29399	1341.86	6.93979	20.8051	7.07846	55.3786	52.0681	4.94225	181.378	53.6912	33.9064	88.0632	285.961	248.273	23.5681	10.7864	11.0526	15.1491	4.0889	1.38575
408	PRG_5F4B6B	2017	2	6.29854	NA	824.192	6.36432	19.3653	6.63724	52.9333	43.3809	5.78254	159.021	51.4994	31.0378	75.0941	263.971	223.951	23.6091	9.52248	10.4757	13.2462	2.75687	1.28894
409	PRG_5F4B6B	2019	2	6.10292	5.91033	1071.76	6.06788	20.3461	7.0207	55.0684	51.1318	5.71944	144.012	52.3219	28.0372	79.7506	293.329	206.099	23.4734	8.91452	10.4448	13.9226	3.47237	1.33825
410	PRG_5F4CD4	2015	2	5.59764	5.32288	707.004	5.24745	26.6207	5.363	63.1333	50.744	5.40833	157.691	43.5389	36.8383	85.136	264.49	231.036	25.2009	9.2547	10.0219	12.5549	NA	NA
411	PRG_5F4CD4	2016	2	5.81424	5.5637	1095.59	5.73433	27.4655	5.33521	60.3888	54.7314	5.56598	167.736	40.6442	41.5909	80.453	234.808	212.469	24.5232	8.73635	9.51562	12.6615	3.13836	1.34427
412	PRG_5F4CD4	2017	2	5.6316	NA	650.583	5.52219	22.8617	5.80656	58.4812	43.6521	5.44162	142.147	42.4188	33.7705	70.2175	245.169	195.779	25.3604	7.77503	9.33554	11.5757	2.23652	1.27363
413	PRG_65B980	2008	2	NA	6	NA	NA	NA	NA	52.71	NA	NA	171.9	47.08	36.84	90.23	249.9	224.3	23.97	9.89	NA	NA	NA	NA
414	PRG_65B980	2009	2	NA	5.333	NA	NA	NA	NA	61.82	NA	NA	160.1	45.41	35.47	93.3	242.2	215.5	21.41	10.16	NA	NA	NA	NA
415	PRG_65B980	2010	2	NA	5.992	NA	NA	NA	NA	48.07	NA	NA	105.7	40.08	26.28	76.77	263.6	195.6	21.32	9.23	NA	NA	NA	NA
416	PRG_65B980	2015	2	5.53465	6.61882	781.488	5.4444	28.558	6.33151	54.0045	59.0279	5.04369	150.87	42.9015	35.6892	89.4558	256.988	217.615	22.7612	9.71819	9.94721	12.3574	NA	NA
417	PRG_65B980	2017	2	5.76657	NA	746.889	5.30267	25.1255	5.98149	50.8018	53.6721	5.26698	155.89	43.0856	36.5871	78.687	257.119	214.256	23.3721	9.21841	10.0707	13.2739	3.21805	1.31537
418	PRG_65B980	2019	2	5.60356	5.71674	893.455	5.43776	26.0811	6.00373	55.5915	58.3088	4.97005	148.547	45.14	33.135	79.9221	232.176	188.56	23.6394	8.19268	8.92823	12.5078	3.55099	1.40281
419	PRG_65F490	2009	2	NA	5	NA	NA	NA	NA	63.31	NA	NA	176.9	49.84	35.64	93.3	228.1	225	22.4	10.09	NA	NA	NA	NA
420	PRG_65F490	2011	2	5.434	6.011	NA	5.486	NA	NA	59.68	36.97	NA	160.1	50.11	32.07	84.63	275.5	220	23.65	9.35	12.12	15.18	NA	NA
421	PRG_65F490	2014	2	6.43974	6	621.607	5.8644	20.349	6.09719	59.5174	43.5218	5.15794	141.207	53.2411	26.8102	79.0707	207.393	204.251	22.5323	9.11717	9.39355	13.1058	NA	NA
422	PRG_65F490	2016	2	5.7613	6.34022	1235.8	5.51823	28.9427	6.27534	57.1481	58.3998	4.96915	169.746	48.9474	35.0169	87.0631	231.614	216.145	24.7411	8.75351	10.065	14.0113	3.95049	1.43398
423	PRG_65F490	2018	2	5.46843	6.38026	1490.62	5.73551	31.5375	6.02833	59.3894	66.5066	5.30977	191.312	52.3901	37.3819	85.5992	219.437	239.324	27.3582	8.80977	11.9462	17.308	5.41369	1.48206
424	PRG_66A14B	2011	2	5.552	5.343	NA	5.294	NA	NA	68.95	34.46	NA	140.4	45.64	31.15	80.18	298.9	199.5	23.61	8.53	11.57	16.25	NA	NA
425	PRG_66A14B	2012	2	5.71583	5.29658	NA	NA	NA	6.04016	73.0214	58.4949	NA	236.513	53.018	44.8838	91.1733	273.463	221.102	22.0703	10.0959	12.2386	17.1541	NA	NA
426	PRG_66A14B	2013	2	5.58333	5.30211	1077	5.47906	20.1791	5.62979	65.4754	61.1263	NA	195.828	47.423	41.8571	92.2942	309.832	231.008	25.1401	9.38431	11.1305	15.5028	NA	NA
427	PRG_66A14B	2016	2	5.86366	5.21422	1168	5.65544	25.8757	5.39233	62.7229	55.0769	5.36248	175.269	45.636	38.7934	82.3007	272.549	188.124	22.7669	8.31894	9.86474	14.2759	4.42398	1.53223
428	PRG_66A14B	2017	2	5.89626	NA	666.215	5.5664	22.4603	6.01321	60.423	42.5815	5.60472	153.749	49.0056	31.44	71.3425	305.22	196.542	25.0564	7.90827	10.7073	14.3384	3.6697	1.34522
429	PRG_66A14B	2018	2	5.73377	5.37161	1413.09	5.47335	28.5883	6.01699	65.295	63.8957	5.67161	172.276	49.3451	35.8126	83.1631	268.564	208.459	24.7729	8.3858	11.1031	16.4351	5.31448	1.50013
430	PRG_66A14B	2019	2	6.02095	5.69946	898.925	5.711	22.4196	5.97873	64.5057	49.2665	5.73212	149.608	44.6787	33.6003	75.1755	262.539	175.92	23.8917	7.43377	8.93109	12.2144	3.26881	1.38203
431	PRG_678A2C	2010	2	NA	5.997	NA	NA	NA	NA	51.64	NA	NA	110	47.67	23.56	84.63	311	198.3	22.58	8.81	NA	NA	NA	NA
432	PRG_678A2C	2011	2	5.303	6.333	NA	5.492	NA	NA	58.97	42.46	NA	157.7	52.19	30.46	91.16	290.3	212.5	24.84	8.64	10.3	14.11	NA	NA
433	PRG_678A2C	2012	2	5.69588	5.90684	NA	NA	NA	5.99455	67.4947	67.9698	NA	193.941	54.2188	36.2454	103.325	280.394	226.325	24.2236	9.4948	10.4119	15.5209	NA	NA
434	PRG_678A2C	2015	2	5.86633	6.32022	856.235	5.33396	29.8441	5.97694	54.6325	60.2309	5.18525	158.155	53.3681	30.1163	103.468	310.504	239.87	26.567	9.13173	9.6215	14.3545	NA	NA
435	PRG_678A2C	2016	2	5.96884	6.26265	1136.56	5.70386	27.858	5.57135	53.5332	63.3359	5.2753	175.103	55.4465	32.0094	98.0115	273.164	232.402	25.9981	9.14689	9.26941	13.7032	4.42957	1.48719
436	PRG_678A2C	2017	2	5.73408	NA	773.525	5.56335	25.3077	6.34707	53.2	54.3508	5.26319	167.202	52.1588	32.847	86.7144	297.508	223.608	25.7772	8.70877	10.8365	13.9793	3.0927	1.30381
437	PRG_678A2C	2018	2	5.94063	5.65654	1466.87	5.54958	31.2402	6.33925	56.9992	76.7545	4.90454	177.842	57.8795	31.1322	96.8472	279.809	246.742	29.2281	8.63241	10.4984	16.8224	6.36977	1.67146
438	PRG_678A2C	2019	2	5.75558	6.32953	876.004	5.33037	27.3579	5.98037	55.3055	62.6784	4.97195	136.307	52.3724	26.5321	89.7209	270.195	213.926	26.8802	8.06368	9.6825	13.1317	3.49131	1.39593
439	PRG_68AF0E	2014	2	5.48581	7	402.592	5.41384	16.4222	6.7169	52	39.8562	4.66188	113.152	43.5768	26.0189	70.9723	243.35	169.346	21.4217	7.97688	7.24087	10.7332	NA	NA
440	PRG_68AF0E	2016	2	5.50118	6.97607	931.491	5.20413	25.7924	6.61281	51.3159	53.2648	6.01299	132.873	43.376	30.6948	77.4677	228.979	182.319	23.4284	7.93256	7.37024	11.4501	4.08797	1.5938
441	PRG_68AF0E	2017	2	5.4932	NA	693.112	5.29459	22.6437	6.6841	47.8667	47.4291	5.27044	133.527	41.6785	32.2872	70.6426	254.785	193.296	24.2276	8.08275	7.90937	11.372	3.43886	1.46311
442	PRG_68AF0E	2019	2	5.3469	7.06744	692.325	5.36218	22.2658	6.65994	50.6356	45.0828	5.46018	123.182	43.1231	28.6487	71.236	258.711	161.679	23.8359	6.93088	7.11191	9.93342	2.85272	1.39737
443	PRG_6B44F7	2014	2	5.70754	6.33333	551.337	5.31355	20.6623	5.94775	50.8402	45.3855	5.05935	143.964	52.2273	27.8512	86.4836	296.971	209.144	21.9208	9.59165	10.2128	15.0274	NA	NA
444	PRG_6B44F7	2016	2	5.49828	6.0708	1061.56	5.59324	29.9605	5.97235	51.8771	57.1515	4.98971	158.606	49.1991	32.8881	88.5024	238.496	232.762	25.4613	9.228	9.32118	14.4547	5.11835	1.58319
445	PRG_6B44F7	2017	2	5.75033	NA	710.429	5.30514	27.2014	5.64819	48.8667	51.7711	5.39811	162.931	48.5074	33.8217	84.2333	276.159	226.971	25.2133	9.08667	9.7456	14.3033	4.58719	1.50857
446	PRG_6B44F7	2019	2	5.60141	5.67355	906.899	5.45273	27.1569	6.01219	52.6401	60.2806	4.96988	149.837	49.2126	30.9104	85.5093	250.792	202.93	25.9527	7.8541	8.96075	13.2509	4.25966	1.5062
447	PRG_6C9CA3	2007	2	NA	NA	NA	NA	NA	NA	52.45	NA	NA	141.6	50.41	28.38	91.69	241.8	177.9	22.37	8.077	NA	NA	NA	NA
448	PRG_6C9CA3	2008	2	NA	6	NA	NA	NA	NA	55.71	NA	NA	165.5	53.14	31.44	89.65	273.3	211.1	22.01	10.07	NA	NA	NA	NA
449	PRG_6C9CA3	2011	2	5.217	5.715	NA	5.243	NA	NA	58.11	40.63	NA	163.3	53.86	30.72	88.45	288.5	204.2	23.12	8.91	11.12	15.44	NA	NA
450	PRG_6C9CA3	2013	2	5.08333	6.31746	835.015	5.10581	23.3065	6.64674	53.6695	66.1328	NA	195.437	53.5999	37.0573	98.4621	291.979	227.904	24.7647	9.19799	9.98733	13.821	NA	NA
451	PRG_6C9CA3	2014	2	5.61519	6.66667	577.968	5.28643	20.1174	6.01799	59.2667	44.6222	4.99864	134.672	51.7905	26.3518	79.992	283.647	193.154	22.208	8.73954	9.66207	13.7203	NA	NA
452	PRG_6C9CA3	2015	2	5.36846	5.26287	752.439	5.42912	29.3818	5.91854	59.0874	56.9695	4.88063	147.418	49.8675	30.056	94.435	304.203	214.871	24.9336	8.69249	10.3912	13.4436	NA	NA
453	PRG_6C9CA3	2016	2	5.63214	6.30938	1025.06	5.09938	29.9232	5.97412	55.0977	61.8579	5.04149	169.584	48.9486	35.2607	91.5398	260.374	205.464	23.8107	8.70812	8.81133	12.8065	3.99101	1.47574
454	PRG_6C9CA3	2017	2	5.53105	NA	647.463	5.19846	25.4867	6.69212	52.9	53.6242	5.07341	146.431	46.5079	31.6764	76.0607	252.579	181.185	22.2556	8.20791	9.79415	12.5022	2.73954	1.30507
455	PRG_6C9CA3	2018	2	5.4602	5.66521	1302.13	5.39993	32.3847	6.36942	58.4977	75.733	4.94101	186.244	58.727	32.5799	90.0157	237.483	204.327	26.0714	7.95081	10.831	15.2676	4.52343	1.43602
456	PRG_6C9CA3	2019	2	5.51521	6.05889	759.915	5.09461	27.8522	6.0084	57.747	61.7538	5.0273	136.927	48.3488	28.6323	86.7962	279.626	183.165	24.0279	7.75952	9.35394	12.5591	3.20452	1.36078
457	PRG_70460E	2014	2	6.4018	6.33333	766.628	5.947	19.4885	6.30107	58.2	41.8086	5.63234	140.967	51.8913	27.4854	87.0326	294.407	198.309	22.9937	8.632	9.93986	13.0994	NA	NA
458	PRG_70460E	2015	2	6.23049	5.32619	819.279	5.79332	25.4165	5.6539	58.0766	51.416	5.29712	138.968	46.2045	30.5483	90.5111	294.892	224.486	24.4171	9.29459	9.8505	12.6362	NA	NA
459	PRG_70460E	2016	2	5.99322	5.73554	1281.61	6.12463	27.1956	6.34591	56.5213	55.1254	5.67661	157.97	44.6766	35.8555	83.7427	260.507	212.389	25.7509	8.35054	9.66034	13.2953	3.63798	1.38276
460	PRG_70460E	2017	2	5.80242	NA	740.184	5.57544	23.6815	5.98667	52.7	46.2755	5.18358	149.177	44.6678	33.4288	76.5086	278.736	197.22	23.2073	8.49166	8.93768	11.7151	2.76658	1.30892
461	PRG_70460E	2019	2	5.87037	5.95161	995.026	5.55737	20.331	6.00337	57.8878	51.0758	5.56827	124.752	44.9736	27.8843	76.5757	261.432	185.048	24.6197	7.63437	8.95296	11.674	2.7742	1.33409
462	PRG_73CD53	2019	2	6.33948	6.06785	1092.94	6.44062	18.9641	5.67896	59.2825	52.2853	6.12355	142.524	51.0645	28.0071	79.3041	267.303	186.706	23.3954	8.07882	9.60676	12.5314	2.8547	1.33281
463	PRG_7406C6	2007	2	NA	NA	NA	NA	NA	NA	46.73	NA	NA	128.3	47.75	26.85	86.83	236.1	193.9	25.12	7.795	NA	NA	NA	NA
464	PRG_7406C6	2008	2	NA	6	NA	NA	NA	NA	49.63	NA	NA	156.1	51.72	30.33	87.84	261.9	220.7	22.35	9.72	NA	NA	NA	NA
465	PRG_7406C6	2009	2	NA	6	NA	NA	NA	NA	59.12	NA	NA	163.8	56.16	29.51	97.5	261.8	220.5	23.17	9.6	NA	NA	NA	NA
466	PRG_7406C6	2011	2	5.253	5.985	NA	5.3	NA	NA	53.7	37.68	NA	160.9	54.21	29.93	82.86	259.5	204.3	24.85	8.36	9.87	13.64	NA	NA
467	PRG_7406C6	2012	2	5.34022	6.19968	NA	NA	NA	5.70996	62.1645	61.5555	NA	154.311	49.9769	31.3151	93.8566	256.838	217.355	22.8085	9.60505	10.0941	15.5127	NA	NA
468	PRG_7406C6	2013	2	5.52482	5.98469	958.394	5.65553	20.9185	6.31529	49.5864	60.5237	NA	176.753	49.8274	35.9041	93.4129	253.426	238.783	24.4345	9.71521	9.83333	14.0333	NA	NA
469	PRG_7406C6	2014	2	6.03591	6	561.752	5.80799	17.0183	6.01526	51.8667	40.1176	5.35388	121.403	52.5256	23.4561	81.5524	270.677	205.909	23.4575	8.84755	9.83794	13.6531	NA	NA
470	PRG_7406C6	2016	2	5.16473	6.36024	1113.76	5.19636	28.8983	5.95911	51.4497	56.9677	5.68916	152.87	49.5936	32.0117	85.6336	253.398	223.874	26.0074	8.65635	9.12229	12.8814	3.74065	1.42782
471	PRG_7406C6	2018	2	5.50023	5.98145	1452.91	5.4964	30.9236	6.65775	52.2875	68.8219	5.31358	177.009	59.1584	30.1509	89.5178	214.588	227.349	26.4764	8.63575	10.3121	15.6436	5.35592	1.53766
472	PRG_742EAD	2015	2	5.93097	5.62802	717.889	5.65899	26.6201	6.39801	66.0834	53.8543	5.39942	177.45	42.9168	41.5613	90.9376	275.409	201.126	22.5946	8.99228	10.5674	14.4385	NA	NA
473	PRG_742EAD	2017	2	5.9394	NA	771.917	5.93687	22.573	5.94695	59.9667	43.3762	5.82704	140.103	40.6674	34.7453	71.5239	280.202	190.234	24.4003	7.81659	10.3559	12.4295	1.83722	1.19105
474	PRG_742EAD	2018	2	6.0734	6.67224	1353.17	6.01579	27.7695	6.66865	66.4644	66.1132	5.51269	189.4	48.1124	39.5548	84.3709	204.289	209.512	26.7861	7.79821	11.9285	16.7267	4.76156	1.48335
475	PRG_76B473	2012	2	6.7129	6.25973	NA	NA	NA	6.29865	63.9808	68.5142	NA	179.652	60.3915	29.9068	100.979	247.698	230.939	22.5679	10.3929	11.4383	15.1327	NA	NA
476	PRG_76B473	2015	2	6.30188	6.02295	930.265	5.73857	29.8186	6.78251	52.9468	65.1617	4.77302	180.151	59.5269	30.6399	104.575	311.977	280.329	27.4756	10.269	12.6246	17.6649	NA	NA
477	PRG_76B473	2018	2	5.9338	6.98092	1533.21	5.44562	27.8954	6.63877	53.8937	71.5965	5.01328	193.918	64.1359	30.7093	93.7852	240.851	256.228	26.3624	9.80719	11.9798	17.217	5.29292	1.48386
478	PRG_77F426	2011	2	5.274	5.021	NA	5.149	NA	NA	43.25	35.61	NA	163.2	59.51	27.49	84.96	276.6	203.4	21.24	9.79	10.7	15.79	NA	NA
479	PRG_77F426	2015	2	5.44384	5.99994	841.626	5.10908	32.4898	5.63954	40.0416	56.9473	5.84897	158.604	54.9699	29.2843	89.1578	273.62	211.479	22.7336	9.37015	9.43019	13.2654	NA	NA
480	PRG_77F426	2017	2	5.47159	NA	736.404	4.86638	32.1617	5.67273	38.3	55.8125	4.78467	147.522	47.3371	31.2098	80.7436	267.36	204.32	21.3606	9.71798	9.60915	15.1543	5.53346	1.61283
481	PRG_77F426	2019	2	5.73691	6.60658	1055.4	5.02656	31.8673	5.68541	33.3019	56.9788	5.00619	123.477	48.3418	25.8564	85.6775	227.192	191.623	24.931	7.75869	8.79981	13.5354	4.76222	1.55914
482	PRG_7B8494	2013	2	5.2532	5.69313	1023.85	5.29438	22.9087	5.67315	59.6703	61.9549	NA	196.518	47.6034	41.6769	95.0946	279.981	250.191	24.833	10.2919	11.2742	15.1322	NA	NA
483	PRG_7B8494	2014	2	5.71192	6	558.919	5.64078	19.6798	6.01975	64.4494	43.171	5.39653	138.191	48.7383	28.4988	82.9551	276.846	192.311	21.9329	8.89877	9.44279	12.835	NA	NA
484	PRG_7B8494	2015	2	5.48524	6.03573	628.803	5.41601	26.55	6.03182	61.3851	52.9129	5.2771	119.284	42.3349	28.5395	88.2376	295.688	217.022	23.8882	9.21904	10.0264	13.1529	NA	NA
485	PRG_7B8494	2016	2	5.69801	6.45115	1141.55	5.64604	27.3658	5.69481	58.9939	56.9799	5.49071	154.625	44.0054	35.3778	83.4671	246.173	202.99	23.8939	8.56052	9.82672	13.2355	3.40708	1.35158
486	PRG_7B8494	2018	2	5.49833	5.953	1655	5.67783	30.1463	5.96863	63.2658	68.6124	5.60773	167.172	46.2973	36.7958	87.8961	255.415	223.078	25.5162	8.90115	11.1844	14.874	3.74078	1.35316
487	PRG_7B8494	2019	2	5.66037	6.66321	780.354	5.45024	21.4718	5.68466	60.6107	53.2608	5.52791	127.48	44.5648	29.2469	77.0408	261.029	176.552	24.1408	7.45486	9.98998	11.937	1.95188	1.19639
488	PRG_7C40EB	2007	2	NA	NA	NA	NA	NA	NA	57.4	NA	NA	144.2	46.92	30.75	85.5	237.7	216.7	24.03	9.14	NA	NA	NA	NA
489	PRG_7C40EB	2008	2	NA	6	NA	NA	NA	NA	62.23	NA	NA	205.8	54.18	38.24	85.18	276.6	233.7	25.26	9.56	NA	NA	NA	NA
490	PRG_7C40EB	2009	2	NA	6	NA	NA	NA	NA	66.56	NA	NA	204.4	51.27	40.28	91.9	256	229.8	22.16	10.47	NA	NA	NA	NA
491	PRG_7C40EB	2010	2	NA	6.004	NA	NA	NA	NA	55.57	NA	NA	118.4	46.56	25.58	77.99	319	197.1	21.75	9.14	NA	NA	NA	NA
492	PRG_7C40EB	2011	2	5.38	5.699	NA	5.533	NA	NA	63.22	32.87	NA	150.1	47.17	32.04	81.02	301.5	221.8	23.14	9.61	10.3	13.97	NA	NA
493	PRG_7C40EB	2012	2	5.94246	6.06013	NA	NA	NA	5.71361	70.8062	58.5662	NA	221.644	53.1222	41.9473	93.7198	296.854	254.361	22.5611	11.2737	10.6724	15.1605	NA	NA
494	PRG_7C40EB	2013	2	5.64548	6.31156	1211.83	5.67761	19.9535	5.97875	60.9661	59.3101	NA	213.258	48.0027	45.1061	96.3813	298.723	253.367	23.5948	10.8745	9.45	13.05	NA	NA
495	PRG_7C40EB	2014	2	6.05611	6.66667	768.598	6.39954	16.8294	6.24766	63.6667	37.4127	5.90755	159.522	50.7906	31.5899	80.0378	309.124	215.889	23.954	9.094	9.72861	13.4273	NA	NA
496	PRG_7C40EB	2015	2	6.23218	5.99905	795.815	5.8844	24.7965	6.01753	60.9286	50.6842	5.61891	162.767	47.045	35.1913	90.3856	338.262	260.77	24.4954	10.6674	9.55574	12.63	NA	NA
497	PRG_7C40EB	2016	2	5.76751	6.34685	1228.69	5.97414	25.0544	5.99101	59.5515	53.1816	5.48239	182.23	47.7036	38.2223	84.7492	267.216	216.367	25.2158	8.69535	9.24149	12.9056	3.66016	1.43807
498	PRG_7C40EB	2017	2	6.28429	NA	861.792	6.0106	22.1838	5.66453	56.6614	39.3314	5.8215	159.133	50.3364	31.6489	70.7167	274.314	211.196	23.5635	8.9515	9.67353	11.7559	2.08621	1.24921
499	PRG_7C40EB	2019	2	5.69322	6.37479	879.798	5.82544	20.8549	6.31751	60.7063	44.2291	6.26213	131.625	44.998	29.5111	72.3835	278.016	192.758	24.5356	7.98258	8.60927	12.0471	3.4156	1.40744
500	PRG_7EE1EE	2019	2	4.91251	6.07338	671.52	4.7016	31.8258	5.66541	51.656	64.276	4.65743	137.631	45.7739	30.2161	81.0654	246.267	185.04	23.6978	7.91166	9.3591	12.4058	3.06527	1.34503
501	PRG_7F7B15	2014	2	5.9953	6	580.16	5.9904	18.4801	5.66641	70.802	48.2014	5.43142	157.084	47.928	33.1981	85.4797	276.371	215.919	23.595	9.22727	10.0973	13.7866	NA	NA
502	PRG_7F7B15	2015	2	5.93774	5.69223	742.442	5.70614	23.7348	6.06004	63.1284	51.1881	5.37989	154.305	45.8097	34.2787	88.7357	315.447	245.343	25.4522	9.71071	10.9399	13.8661	NA	NA
503	PRG_7F7B15	2017	2	5.63946	NA	691.694	5.80498	20.7225	6.33868	61.9663	40.8277	5.69669	135.445	43.4413	31.7576	67.6152	260.737	198.586	24.6656	8.11108	9.79535	12.2965	2.5262	1.31485
504	PRG_7F7B15	2018	2	5.83654	5.97097	1582.8	5.89968	25.9037	6.00732	66.1651	65.087	5.41339	178.235	46.8832	38.4203	83.8961	260.237	232.307	26.5043	8.86242	11.3639	14.7975	3.4458	1.32336
505	PRG_7F7B15	2019	2	5.53239	5.68878	766.295	5.48897	22.2694	5.30892	66.1876	48.378	5.49611	134.77	39.7672	34.1891	74.1456	256.64	194.719	23.8626	8.29569	9.74269	13.1494	3.42018	1.35873
506	PRG_8352A3	2012	2	5.80612	6.30909	NA	NA	NA	6.00457	71.4079	65.9282	NA	222.042	53.3993	42.1621	100.454	271.236	222.189	22.5455	9.97488	10.8105	14.1823	NA	NA
507	PRG_8352A3	2013	2	5.56667	5.69529	1030.86	5.34077	22.2554	5.65124	57.9726	62.6515	NA	193.845	50.9916	38.7161	95.4885	294.361	252.894	25.6506	10.0538	10.3951	13.6936	NA	NA
508	PRG_8352A3	2014	2	5.97991	6.16667	613.336	5.82332	18.3017	6.05252	65.7199	43.858	5.45231	162.502	52.143	31.1728	85.5914	295.23	208.196	23.8522	8.74747	9.34921	12.2429	NA	NA
509	PRG_8352A3	2017	2	5.66224	NA	622.498	5.64073	22.7434	5.99953	59.1656	43.5235	5.60124	156.473	52.1321	30.5644	69.4311	260.255	195.947	25.7877	7.71018	8.15995	10.8823	2.4457	1.32364
510	PRG_8352A3	2018	2	5.46741	5.64006	1598.44	5.70285	27.8145	5.6475	63.5261	70.1464	5.71946	199.919	57.2641	35.4616	86.6813	271.332	226.143	26.0516	8.74398	10.3246	14.0771	3.76739	1.38412
511	PRG_8352A3	2019	2	5.47918	6.55089	763.111	5.36084	20.2551	6.02341	63.8021	47.9468	5.96228	132.656	46.327	28.6673	69.6694	247.105	172.366	24.5481	7.06231	7.97723	10.5004	2.53692	1.32344
512	PRG_840364	2009	2	NA	5	NA	NA	NA	NA	54.35	NA	NA	150.4	48.17	31.39	91.5	283.4	210.1	21.01	10.07	NA	NA	NA	NA
513	PRG_840364	2013	2	6.33333	6.97781	1082.13	6.21596	17.7385	6.9818	42.1705	53.5332	NA	168.804	41.8963	41.0223	93.1596	286.456	238.461	22.6544	10.7371	9.47962	14.8619	NA	NA
514	PRG_840364	2014	2	6.61964	5.66667	549.174	6.03977	15.8587	5.62163	49.1667	37.4896	5.57439	129.493	46.0483	28.608	72.3934	257.092	182.269	20.0688	9.12704	8.64114	12.1559	NA	NA
515	PRG_840364	2016	2	6.06359	6.41673	1185.2	5.84473	26.4435	6.97122	48.6844	53.2943	5.6558	152.797	44.2874	35.2458	85.6038	263.787	235.412	23.9648	9.91909	8.90576	15.1017	6.18791	1.72216
516	PRG_840364	2018	2	6.12818	6.65579	1300.88	5.83084	25.82	6.66673	47.8133	57.02	5.60218	157.393	47.4912	33.2694	83.7249	246.602	216.973	24.7855	8.94001	9.99736	14.5826	4.5377	1.46232
517	PRG_8685B3	2014	2	6.57129	6.33333	640.014	5.48926	19.5257	5.99635	55.2667	43.2832	5.70988	144.912	53.9923	27.1691	82.6903	275.481	202.209	22.4718	9.08551	9.25298	14.0244	NA	NA
518	PRG_8685B3	2016	2	5.6013	6.27946	1116.32	5.84259	28.406	6.01821	54.5065	56.4174	5.62574	158.611	49.246	32.7554	87.9183	261.699	200.541	23.527	8.68758	9.19129	13.448	4.26564	1.48762
519	PRG_8685B3	2017	2	5.93076	NA	805.106	5.47146	26.9008	6.00648	50.5704	49.4265	5.50776	159	47.7841	33.3462	81.5656	292.577	202.274	23.7875	8.54029	8.82392	12.4859	3.66533	1.41906
520	PRG_8685B3	2019	2	5.76821	6.057	921.896	5.23423	26.8013	5.67383	53.9936	55.3389	5.42511	141.225	49.7097	28.4729	82.5032	255.114	180.726	23.3252	7.962	8.311	12.5171	4.19174	1.54517
521	PRG_89F44A	2015	2	5.98296	5.98785	974.642	5.80394	27.277	6.65431	53.7512	60.0915	4.86009	152.094	56.7107	27.3077	103.583	308.17	248.085	28.2928	8.89367	11.1302	15.3262	NA	NA
522	PRG_89F44A	2016	2	5.95063	6.05915	1357.91	5.80322	25.2657	6.04693	54.111	59.0343	5.30891	167.291	56.222	30.1557	93.5707	264.185	231.78	26.3317	8.864	10.474	14.7627	4.28651	1.47869
523	PRG_89F44A	2017	2	6.20068	NA	852.119	5.95448	22.1902	6.51834	50.9167	52.5898	5.1161	150.767	50.8388	29.7948	87.866	289.782	220.478	25.5991	8.64731	10.9239	13.8077	2.97155	1.28955
524	PRG_89F44A	2019	2	5.82571	6.02481	1092.38	5.80706	23.8855	6.03937	53.8541	61.07	4.98198	142.192	57.4842	25.1337	91.379	268.402	196.368	25.2967	7.86649	10.4943	14.0804	3.67663	1.35204
525	PRG_8AE015	2007	2	NA	NA	NA	NA	NA	NA	56.78	NA	NA	124.6	48.08	25.91	85.66	242.2	204	24.13	8.583	NA	NA	NA	NA
526	PRG_8AE015	2008	2	NA	6	NA	NA	NA	NA	58.72	NA	NA	178.5	53.66	33.45	84.52	275.8	228.2	24.57	9.58	NA	NA	NA	NA
527	PRG_8AE015	2009	2	NA	6	NA	NA	NA	NA	65.13	NA	NA	174	53.88	32.56	88.4	272.6	234	23.15	10.15	NA	NA	NA	NA
528	PRG_8AE015	2010	2	NA	5.005	NA	NA	NA	NA	54.85	NA	NA	110.6	45.26	24.5	74.91	295.5	182.8	20.87	8.84	NA	NA	NA	NA
529	PRG_8AE015	2011	2	5.669	5.635	NA	5.761	NA	NA	60.57	33.25	NA	149.3	50.56	29.68	75.75	288.1	198	21.64	9.27	11.15	14.34	NA	NA
530	PRG_8AE015	2013	2	6.01667	5.99121	1118.2	6.00066	19.4769	6.01007	60.7007	52.9508	NA	206.06	52.5555	39.7348	91.2022	292.731	238.66	22.8355	10.4171	11.0675	14.8982	NA	NA
531	PRG_8AE015	2014	2	5.95612	6	593.744	6.04775	16.3495	6.02914	62.0667	32.5425	5.93729	137.626	51.9602	26.4628	77.9827	305.395	189.103	20.8775	9.06338	9.26528	12.0455	NA	NA
532	PRG_8AE015	2015	2	5.70001	5.76931	679.077	5.83557	22.67	6.29009	60.9234	45.53	5.76792	138.311	51.3643	27.2039	84.8634	305.637	227.726	24.8532	9.29364	11.0677	14.1031	NA	NA
533	PRG_8AE015	2016	2	5.83131	5.47788	1099.92	6.15898	25.0051	6.34746	57.7186	48.6825	5.75366	151.983	45.5463	33.6481	81.3803	263.935	211.821	23.7101	9.01666	10.1044	13.5449	3.44169	1.35686
534	PRG_8AE015	2017	2	5.89687	NA	624.16	5.6012	22.5721	5.30729	55.6333	38.7397	5.78687	142.796	49.6783	28.707	71.8111	265.709	195.165	23.6084	8.30319	10.0758	12.567	2.45806	1.25952
535	PRG_8AE015	2018	2	5.79691	5.099	1362.23	6.27436	18.8392	6.00472	60.146	56.3495	6.48902	170.555	54.3538	31.498	85.556	297.17	245.649	25.2896	9.7295	12.3126	16.7339	4.41402	1.36756
536	PRG_8AE015	2019	2	5.64817	6.56476	710.746	5.90239	19.3485	6.00178	58.5041	39.4534	6.3851	132.469	49.4279	27.0025	73.4528	273.639	190.637	24.7405	7.7344	9.95031	13.0454	3.02744	1.31642
537	PRG_8AFA73	2007	2	NA	NA	NA	NA	NA	NA	52.63	NA	NA	129.2	46.75	27.89	86.25	245.9	199.5	24	8.473	NA	NA	NA	NA
538	PRG_8AFA73	2008	2	NA	5	NA	NA	NA	NA	56.26	NA	NA	168	52.87	31.94	89.7	261.8	220.8	22.2	10.22	NA	NA	NA	NA
539	PRG_8AFA73	2009	2	NA	6	NA	NA	NA	NA	62.09	NA	NA	176.2	53.19	33.34	94.9	251.7	225.7	21.67	10.44	NA	NA	NA	NA
540	PRG_8AFA73	2010	2	NA	6.01	NA	NA	NA	NA	54.04	NA	NA	107.1	45.7	23.36	73.63	295.6	196.4	25.43	8.97	NA	NA	NA	NA
541	PRG_8AFA73	2011	2	5.61	6.268	NA	5.579	NA	NA	57.95	36.63	NA	150.7	49.82	30.68	85.81	265.7	210.2	23.14	9.19	10.65	14.42	NA	NA
542	PRG_8AFA73	2012	2	5.69714	6.16804	NA	NA	NA	6.0332	67.0953	60.894	NA	186.809	51.911	36.1008	95.151	263.925	239.838	21.7341	11.1163	11.0466	16.3473	NA	NA
543	PRG_8AFA73	2013	2	5.55	6.38436	994.151	5.62245	19.9683	6.0001	55.0498	59.5371	NA	186.517	49.0833	38.376	96.8303	264.241	234.436	23.8161	9.99636	8.68886	12.3575	NA	NA
544	PRG_8AFA73	2014	2	5.86196	6.33333	639.812	5.97335	17.6337	6.32211	59.1	37.8892	5.91143	131.163	51.1132	26.4558	74.5514	235.265	206.885	23.1236	8.95777	8.79045	13.2674	NA	NA
545	PRG_8AFA73	2015	2	5.26781	5.98979	764.315	5.26592	29.8967	6.6887	56.6878	51.831	4.65656	131.723	47.8738	27.8122	87.4557	286.773	227.926	25.0442	9.23952	9.45871	12.0198	NA	NA
546	PRG_8AFA73	2016	2	5.83767	6.29872	1061.12	5.53992	25.4499	6.02922	56.8063	56.3749	5.53846	165.091	48.3256	34.236	86.0308	244.705	217.656	23.8424	9.22203	9.03006	13.6176	4.58674	1.52467
547	PRG_8AFA73	2018	2	5.9927	6.65862	1434.23	6.16277	27.4135	6.35449	56.8702	62.388	5.7754	169.207	54.0795	31.749	89.3028	254.067	228.958	25.4797	9.13435	10.1636	14.3333	4.1534	1.45563
548	PRG_8AFA73	2019	2	5.56144	6.00354	753.207	5.40668	23.8025	6.38666	58.0359	51.9735	5.39865	136.04	47.226	28.8991	79.8212	257.551	188.714	23.9752	8.00192	8.76121	12.5525	3.77028	1.44916
549	PRG_8BFC27	2012	2	5.63557	5.42817	NA	NA	NA	5.29998	58.4452	58.6486	NA	139.443	46.3414	30.0999	94.7511	256.383	205.898	20.4736	10.3356	10.2818	14.1319	NA	NA
550	PRG_8BFC27	2013	2	5.06667	6.32672	879.086	4.9635	23.6627	6.33459	44.9723	62.0551	NA	184.321	52.8306	35.3737	98.7875	280.529	248.467	23.5213	10.8619	10.3273	14.9964	NA	NA
551	PRG_8BFC27	2014	2	5.56623	6	544.413	5.43614	19.6774	5.89992	48.25	44.7222	5.27012	121.357	51.1082	23.9364	83.5993	265.553	194.431	20.462	9.6462	9.52487	13.7101	NA	NA
552	PRG_8BFC27	2018	2	5.43306	5.38334	1219.84	5.3817	34.7251	5.00785	50.8754	67.3438	5.94956	163.606	55.0866	29.8347	92.3913	241.439	226.078	26.2732	8.66408	10.52	15.7167	5.13559	1.50713
553	PRG_8BFC27	2019	2	5.25001	6.14981	838.192	4.85989	30.2321	5.66704	49.2566	59.7384	5.43128	137.404	49.2137	27.998	85.2663	238.82	175.958	22.0463	8.04765	8.58427	11.8363	3.23816	1.38569
554	PRG_8CDEC6	2007	2	NA	NA	NA	NA	NA	NA	60.61	NA	NA	113.7	41.77	27.25	81	222	198.3	25.71	7.795	NA	NA	NA	NA
555	PRG_8CDEC6	2008	2	NA	5	NA	NA	NA	NA	64.23	NA	NA	171.7	47.17	36.59	82.27	266.9	203.9	23.91	8.73	NA	NA	NA	NA
556	PRG_8CDEC6	2011	2	5.469	5.975	NA	5.603	NA	NA	68.6	31.83	NA	140.9	43.35	32.79	74.28	272.4	204.8	23.7	8.65	11.62	14.57	NA	NA
557	PRG_8CDEC6	2012	2	6.03363	5.83013	NA	NA	NA	5.31631	70.498	58.3715	NA	194.572	49.0336	39.3055	90.7308	247.703	225.357	23.4345	9.59256	11.5575	15.8741	NA	NA
558	PRG_8CDEC6	2014	2	5.72725	6	633.758	5.86685	18.1269	6.22503	68.9549	42.4841	5.69237	155.143	47.4797	32.721	78.7099	266.737	188.363	23.427	8.02474	7.61573	11.5711	NA	NA
559	PRG_8CDEC6	2016	2	5.8014	5.621	1260.31	5.84343	23.6378	6.04415	57.8823	54.4684	5.18733	149.411	39.5294	38.0229	80.6164	264.228	206.797	24.6848	8.47749	8.07964	12.4603	4.37582	1.60118
560	PRG_8CDEC6	2018	2	5.86458	6.02088	1709.24	5.83623	25.2349	5.35947	65.2582	63.5548	5.68676	174.119	46.5232	37.7136	82.9452	252.37	219.863	27.3902	8.06511	9.15965	13.7029	4.50172	1.54332
561	PRG_8CDEC6	2019	2	5.86614	5.93548	864.781	6.0128	19.7171	6.01024	65.3924	46.0008	6.15704	129.583	40.4061	32.1117	72.9075	271.049	194.502	27.2894	7.2625	9.54493	12.6142	3.07133	1.37888
562	PRG_8E3573	2015	2	6.18357	5.84531	902.485	5.76538	28.791	6.00672	53.5542	59.9868	5.25483	155.406	48.1212	32.7206	98.401	283.443	225.852	25.5825	8.93479	10.1697	14.339	NA	NA
563	PRG_8E3573	2016	2	5.88478	5.57592	1316.83	5.83311	27.136	5.97474	54.3425	62.6289	5.49725	168.107	50.1995	33.7872	91.3113	250.995	219.207	25.7546	8.63623	9.38087	13.2673	3.8829	1.43345
564	PRG_8E3573	2017	2	6.14817	NA	893.906	5.70365	24.4204	5.67632	49.9935	54.0055	5.37243	151.708	49.2023	31.2228	82.3094	281.432	223.011	23.9929	9.41645	11.3576	14.365	3.18505	1.29476
565	PRG_8E3573	2019	2	5.88356	5.36841	1022.74	5.45555	25.987	5.65132	52.9666	60.0412	5.19326	133.081	49.0973	27.2995	84.7254	261.477	191.041	25.9949	7.42705	10.1816	13.5594	3.39332	1.33975
566	PRG_8E7252	2015	2	5.93708	5.66523	814.585	5.57403	31.7503	6.31386	53.1608	61.4291	5.65878	151.841	48.3993	32.0764	104.728	275.054	260.726	27.2933	9.67106	10.8293	15.8663	NA	NA
567	PRG_8E7252	2018	2	5.89991	5.95814	1359.92	5.73482	32.9943	5.99781	53.931	68.3774	5.47246	168.853	54.072	31.708	93.5443	214.503	231.564	26.7945	8.76414	11.2004	17.2739	6.13726	1.5521
571	PRG_8F9C56	2009	2	NA	5.667	NA	NA	NA	NA	64.73	NA	NA	168.8	52.16	32.94	89.7	255.5	213.2	22.3	9.62	NA	NA	NA	NA
572	PRG_8F9C56	2010	2	NA	5.667	NA	NA	NA	NA	54.38	NA	NA	111	47.08	23.69	75.12	299.6	186.7	21.71	8.75	NA	NA	NA	NA
573	PRG_8F9C56	2011	2	5.473	5.575	NA	5.461	NA	NA	60.14	31.73	NA	143.6	50.38	28.72	77.03	283.9	196.1	21.33	9.3	11.2	14.92	NA	NA
574	PRG_8F9C56	2017	2	5.72967	NA	947.211	5.70087	25.3197	6.32125	54.9	49.5988	5.59782	158.784	50.3362	32.3131	81.2851	283.857	220.039	24.5557	9.12875	11.4401	14.4831	3.29607	1.30955
575	PRG_8F9C56	2018	2	5.87496	5.30306	1704.34	5.9909	27.8316	5.99148	60.352	66.9804	5.53502	180.797	54.7456	33.9518	84.5541	231.366	230.769	26.6049	8.71624	10.7198	17.2391	6.59766	1.6598
576	PRG_908F2A	2007	2	NA	NA	NA	NA	NA	NA	46.62	NA	NA	154.3	47.83	32.44	96.92	265.4	195.4	23.18	8.556	NA	NA	NA	NA
577	PRG_908F2A	2008	2	NA	5	NA	NA	NA	NA	49.43	NA	NA	163.7	51.47	31.92	89.63	264.8	217.3	22.89	9.63	NA	NA	NA	NA
578	PRG_908F2A	2009	2	NA	6	NA	NA	NA	NA	56.76	NA	NA	169.2	53.9	31.74	96	285.5	198.8	20.23	9.95	NA	NA	NA	NA
579	PRG_908F2A	2010	2	NA	5.673	NA	NA	NA	NA	43.96	NA	NA	106.6	43.27	24.87	78.84	295.1	187.6	20.66	9.17	NA	NA	NA	NA
580	PRG_908F2A	2013	2	5.55795	6.6351	951.747	5.35766	21.1907	6.65991	45.6044	60.0529	NA	192.609	50.503	38.7771	98.7102	287.953	233.266	22.4247	10.4573	10.9746	14.1072	NA	NA
581	PRG_908F2A	2014	2	6.39424	6	561.929	5.96701	18.9961	6.02816	49.8831	41.7594	5.47822	142.649	54.6042	26.5633	85.5122	303.572	208.19	22.0278	9.60121	10.8063	14.3064	NA	NA
582	PRG_908F2A	2016	2	5.97007	6.33049	1207.84	6.02942	25.5678	6.37439	49.0082	57.7983	5.65562	168.945	54.9761	31.7554	92.6535	268.802	227.641	22.5341	10.2786	11.1415	14.5632	3.42079	1.33789
583	PRG_908F2A	2018	2	5.95627	5.9952	1492.18	5.67679	30.0873	5.6916	48.4427	65.9267	5.5224	166.989	53.4448	31.4631	93.6888	253.259	228.491	23.542	9.97866	11.6432	15.3638	3.72397	1.35108
584	PRG_90F5A0	2016	2	5.93727	6.08491	1052.61	5.17464	28.6072	6.07715	48.6696	61.8591	5.29606	156.816	55.9703	29.2938	96.1975	270.552	253.213	25.8301	9.95126	9.55754	14.2641	4.70454	1.51093
585	PRG_90F5A0	2017	2	5.67103	NA	816.86	5.37199	25.4925	6.33948	43.9667	55.8744	5.03583	160.314	51.8339	31.2396	85.6329	278.076	236.212	23.4488	10.2407	10.4056	15.2363	4.8383	1.48684
586	PRG_90F5A0	2019	2	5.51685	6.71706	733.345	5.0589	25.4137	7.05603	47.8337	64.7775	4.56782	141.901	54.2586	26.3446	91.6339	236.667	217.199	26.6371	8.17579	9.52921	14.0369	4.54585	1.4931
587	PRG_9121AC	2013	2	5.21855	4.98472	954.26	5.29118	22.7162	4.99599	49.7688	60.7339	NA	187.127	50.0052	37.8873	98.0704	284.208	236.98	24.3304	10.0412	10.1376	14.7607	NA	NA
588	PRG_9121AC	2014	2	5.9451	6	506.876	5.35982	19.1466	5.95761	51.7333	42.521	5.39222	134.149	51.1292	26.633	78.9522	261.112	205.643	21.66	9.52562	9.59528	13.389	NA	NA
589	PRG_9121AC	2016	2	5.7701	5.9823	1045.78	5.40776	28.7407	5.6809	53.8343	60.9507	5.68157	164.349	50.3803	32.4305	92.0816	261.44	213.882	25.6205	8.47704	8.89422	13.0323	4.14161	1.47167
590	PRG_9121AC	2017	2	5.73676	NA	753.736	4.79987	29.2456	5.68449	49.4667	53.1584	4.98769	157.948	48.9969	32.8429	84.169	262.449	212.423	24.3744	8.82989	9.64381	12.7105	3.09035	1.32669
591	PRG_9121AC	2019	2	5.69939	5.8595	838.163	5.12754	29.1531	5.32284	52.6195	57.1999	5.27114	140.64	50.0749	28.3423	81.8657	242.076	186.702	24.4438	7.78063	8.79139	12.0244	3.29135	1.39757
592	PRG_915722	2017	2	5.27651	NA	639.549	4.73492	30.5992	6.32309	45.5667	56.5018	5.03498	173.874	50.6755	34.4376	80.8689	259.678	187.335	21.5833	8.81035	9.0275	14.0785	5.05699	1.60134
593	PRG_915722	2019	2	5.47814	6.05479	845.391	4.89623	31.7456	5.96625	49.8026	59.6159	5.27308	151.907	49.4228	31.1798	81.9125	216.459	171.501	24.5676	7.10715	7.7792	11.7366	3.91639	1.49589
594	PRG_91E412	2015	2	5.91358	6.27412	705.136	5.92373	22.4865	6.72379	60.1149	46.6434	5.51334	132.4	45.1049	29.6761	86.3374	321.163	223.526	24.1047	9.25909	9.63344	12.4166	NA	NA
595	PRG_91E412	2016	2	5.66601	6.60028	1189.31	6.10524	25.0883	6.35334	59.8012	51.6483	5.60125	147.074	44.8293	33.157	80.6054	270.638	204.315	23.8799	8.60018	8.75989	12.7655	4.00201	1.47941
596	PRG_91E412	2017	2	6.03715	NA	695.626	5.83996	20.4102	6.35328	56.6786	39.1022	5.66543	139.054	45.8667	30.4663	73.6984	277.842	201.675	24.4306	8.28225	9.01866	12.1978	3.15231	1.36498
597	PRG_91E412	2018	2	5.73246	6.69955	1609.15	6.21954	24.8648	6.35604	60.6933	64.3105	5.77448	164.676	51.0097	32.6696	82.5824	297.584	220.714	25.6921	8.79413	9.85939	14.6804	4.82809	1.51636
598	PRG_91E412	2019	2	5.69115	6.3523	831.464	5.91263	21.3197	6.40405	59.9464	46.1584	5.66567	123.616	43.6093	28.5686	76.263	285.516	182.475	23.47	7.89181	8.60835	12.346	3.73058	1.45501
599	PRG_9287B3	2010	2	NA	6.338	NA	NA	NA	NA	53.97	NA	NA	114.9	43.82	26.4	72.97	279.3	192.9	20.73	9.34	NA	NA	NA	NA
600	PRG_9287B3	2013	2	5.85	6.01896	1105.7	5.79862	19.3862	6.32457	56.2353	55.1665	NA	177.733	45.1667	40.4129	87.3022	282.653	234.752	21.2789	11.1285	11.1119	13.891	NA	NA
601	PRG_9287B3	2014	2	6.55413	6	627.118	5.90222	18.9418	5.95603	60.4309	36.8419	5.57099	148.635	49.2111	30.619	78.5805	303.363	187.5	20.1743	9.37932	9.20509	12.0098	NA	NA
602	PRG_9287B3	2016	2	5.96785	6.26635	1114.34	6.14286	23.4159	6.31573	57.1252	50.5712	5.73427	160.728	45.4711	35.9522	79.7769	275.213	219.991	22.0186	10.0183	11.0433	13.7492	2.69981	1.26699
603	PRG_9287B3	2018	2	5.74014	7.02343	1602.92	6.04741	25.4539	6.34104	59.4867	61.1489	5.8513	163.706	47.0269	34.7564	80.7541	285.356	229.563	23.4465	9.83841	11.3933	14.0773	2.66213	1.25324
604	PRG_9287B3	2019	2	5.95045	6.39983	793.484	5.53244	21.3392	6.02104	56.8093	42.0383	5.74906	131.017	46.9407	28.2102	70.7081	277.146	177.937	22.4787	7.90392	9.35487	11.3068	1.92071	1.20749
605	PRG_9375AF	2012	2	5.18185	6.86973	NA	NA	NA	5.99856	57.5672	49.662	NA	126.922	42.2932	30.5813	86.3561	231.674	213.582	22.3124	9.5831	8.62779	13.5428	NA	NA
606	PRG_9375AF	2014	2	5.34977	6	403.746	5.21757	18.5653	6.30992	47.9777	40.7895	5.45422	115.005	46.1415	25.2036	74.6865	267.657	198.875	23.2399	8.73218	7.92697	12.2091	NA	NA
607	PRG_9375AF	2016	2	5.46335	6.26113	1013.04	5.37464	31.1594	6.24685	48.2947	52.4744	5.8555	137.52	45.6648	30.4253	80.765	214.052	223.724	25.2905	8.8904	6.77184	11.241	4.47695	1.6842
608	PRG_9375AF	2017	2	5.22622	NA	661.635	4.7955	26.0267	6.00807	46.2333	47.4727	5.19751	140.848	44.3253	32.2838	73.2872	238.504	212.386	24.2258	8.82776	8.81384	13.8071	4.93355	1.57113
609	PRG_9375AF	2019	2	5.13666	7.06858	829.954	5.20716	27.8802	6.00222	48.3037	47.9716	5.26476	127.474	43.8883	29.2118	77.0436	258.964	197.619	26.2606	7.59656	7.65203	11.7599	4.19206	1.588
610	PRG_93EF93	2011	2	5.509	6.042	NA	5.274	NA	NA	59.44	31.24	NA	147.8	48.09	30.9	77.75	295.5	191.8	21.25	9.08	10.88	14.83	NA	NA
611	PRG_93EF93	2015	2	5.59019	6.35417	700.937	5.51404	26.1548	5.94848	56.45	48.3993	4.86666	134.284	47.9662	28.37	90.3954	333.823	227.813	24.2459	9.47183	10.0832	13.8613	NA	NA
612	PRG_93EF93	2017	2	5.60516	NA	673.319	5.54055	24.2025	5.9976	53.7	44.3542	5.23865	135.953	43.9945	31.2289	68.5602	260.407	181.481	22.1648	8.29137	8.84082	11.6899	2.80552	1.32768
613	PRG_93EF93	2018	2	5.71498	5.44301	1583.08	5.64808	24.845	5.98879	56.8324	61.9025	5.49072	173.678	53.8432	32.5041	87.9293	269.105	225.646	23.5766	9.56529	10.2911	14.0002	3.73769	1.39067
614	PRG_93EF93	2019	2	6.00413	6.62963	821.319	5.27706	23.2193	6.65959	56.4099	50.4431	5.42939	127.763	44.2476	29.2615	78.4705	261.881	177.687	22.6154	8.09778	8.97898	12.5825	3.63723	1.42205
615	PRG_93F72A	2010	2	NA	5.33	NA	NA	NA	NA	52.5	NA	NA	113.2	45	25.21	77.53	284.5	184.6	21.56	8.61	NA	NA	NA	NA
616	PRG_93F72A	2015	2	5.72896	6.28628	762.534	5.62623	23.8695	6.77328	55.8078	51.6749	5.01724	135.394	49.8858	27.4915	86.4234	295.76	214.36	24.027	9.09007	10.201	12.7865	NA	NA
617	PRG_93F72A	2017	2	5.66955	NA	630.898	5.66297	23.9589	5.98212	53.2667	43.4269	5.10747	138.151	49.3411	28.4126	75.6973	273.297	197.335	24.1256	8.19664	9.35702	11.7766	2.48951	1.29252
618	PRG_93F72A	2019	2	5.59555	5.68514	929.483	5.6352	23.4192	6.01004	57.8872	50.7015	5.61382	123.637	48.2593	25.9676	77.8588	264.43	177.427	23.8562	7.40464	8.83964	11.1643	2.25029	1.25566
619	PRG_9604D2	2010	2	NA	5.335	NA	NA	NA	NA	37.63	NA	NA	114.6	43.17	26.72	75.15	249.5	178.5	19.72	9.12	NA	NA	NA	NA
620	PRG_9604D2	2015	2	5.90037	5.31533	1008.2	5.29096	30.9033	6.02443	45.612	NA	5.44689	161.964	50.6162	32.6822	89.5386	266.093	218.028	21.5991	10.3815	10.1045	13.8032	NA	NA
621	PRG_9604D2	2018	2	6.03422	5.37949	1581.71	5.23132	31.3386	5.68657	39.2779	56.4615	5.92159	148.398	53.4837	28.1829	85.9137	225.999	231.664	25.65	9.09733	11.0122	16.725	5.72977	1.52628
622	PRG_96A440	2011	2	5.244	4.988	NA	NA	NA	NA	44.48	35.46	NA	190.4	60.43	31.48	81.85	277.3	203.2	18.98	10.72	11.24	16.11	NA	NA
623	PRG_96A440	2014	2	5.56824	5.33333	669.035	5.05843	22.6731	5.05197	36.5	51.5324	5.23405	136.575	53.4941	25.8712	83.2353	276.812	192.123	19.8537	9.8511	9.83607	14.3706	NA	NA
624	PRG_96A440	2016	2	5.46409	6.00029	1162.57	4.86106	38.906	4.97754	37.2837	61.9226	5.60833	144.567	56.4165	25.4149	84.043	236.159	206.225	21.2533	9.82347	9.61341	12.4225	2.81326	1.2989
625	PRG_96A440	2017	2	5.63057	NA	770.821	5.09762	30.3059	5.3529	34.7333	57.2675	4.96772	176.268	54.6697	32.7663	87.7024	274.59	227.39	19.6434	11.5576	11.9851	16.5441	4.58155	1.39732
626	PRG_96A440	2019	2	5.81286	5.74176	1052.46	4.7304	35.334	4.96947	32.8407	57.2569	5.00175	139.198	52.2289	27.1798	90.3628	230.236	209.913	22.6685	9.3671	10.916	15.1867	4.21636	1.39632
627	PRG_97D57F	2012	2	6.05793	6.33101	NA	NA	NA	5.64892	51.9111	54.1099	NA	132.591	45.8501	29.2093	91.6919	258.468	200.948	18.7898	10.9455	9.35924	13.7627	NA	NA
628	PRG_97D57F	2013	2	6.06667	6.66782	1136.1	6.00627	19.6926	5.68295	33.7742	52.3598	NA	151.444	48.3984	32.2292	95.8187	269.094	221.707	22.291	10.252	8.95397	12.5189	NA	NA
629	PRG_97D57F	2016	2	6.46302	6.02469	1321.01	6.2388	25.7159	6.00177	44.0941	52.1148	5.95341	134.888	50.3319	26.635	87.1164	272.8	211.439	21.8013	9.8567	9.47591	12.7791	3.30162	1.35707
630	PRG_97D57F	2017	2	6.4647	NA	968.881	5.96557	21.6108	5.34016	41.1667	50.1966	5.72216	147.348	48.1571	31.5241	78.3735	282.755	212.312	20.3986	10.4942	10.0134	14.3299	4.3132	1.44775
631	PRG_97D57F	2019	2	6.311	5.68154	1050.81	6.09614	22.1093	5.98547	38.8812	51.0178	4.94691	117.537	46.4227	25.4639	83.8963	240.105	199.216	24.3609	8.22314	9.41602	12.8044	3.35655	1.35585
632	PRG_984E1A	2013	2	5.74692	6.35183	1146.2	5.57624	21.7521	6.32532	61.2126	61.4963	NA	218.554	51.8158	43.1505	97.5361	303.376	276.73	25.6453	10.9043	11.5768	17.131	NA	NA
633	PRG_984E1A	2014	2	5.94961	6.33333	623.434	5.75037	18.5078	5.84282	64.6218	41.7574	5.59478	156.203	55.0354	28.6575	80.087	283.991	211.113	22.9177	9.2841	10.6008	14.7153	NA	NA
634	PRG_984E1A	2015	2	5.83234	5.64971	687.246	5.45454	26.5862	6.33162	62.5164	51.9853	5.40961	145.351	50.2735	29.0953	89.8701	306.093	243.939	25.5036	9.63728	11.2174	15.2312	NA	NA
635	PRG_984E1A	2016	2	5.81226	5.98876	1058.43	5.45798	26.0603	5.48015	60.4347	54.0121	5.30365	176.092	48.6032	36.5867	84.2055	262.789	222.95	24.2834	9.2084	10.9049	15.8362	4.9311	1.45577
636	PRG_984E1A	2018	2	5.27148	5.37044	1521.81	5.83945	27.7042	6.325	61.5968	61.5319	5.82562	171.381	54.8429	31.3701	83.5328	248.956	221.472	24.3959	9.1766	11.8793	16.7952	4.91597	1.41171
637	PRG_984E1A	2019	2	5.83649	5.99642	841.806	5.19619	23.7312	5.9718	61.0832	51.0756	5.65333	140.013	50.4833	28.1238	76.8944	269.228	197.88	24.4416	8.12155	10.8712	15.1278	4.25425	1.40449
